# Supplementary material for: Apolipoprotein Signature of HDL and LDL from Atherosclerotic Patients in Relation with Carotid Plaque Typology: A Preliminary Report
Source: Biomedicines. 2021 Sep 3;9(9):1156. doi: 10.3390/biomedicines9091156 (PMC8465382; doi:10.3390/biomedicines9091156)
Supplement: Supplementary file 1 [file biomedicines-09-01156-s001.zip]

Archive with 3 entries (3 files):
- Suppl Material 1.xlsx
- Suppl Material 2.xlsx
- Suppl Material 3.xlsx
