# Supplementary material for: Apolipoprotein Signature of HDL and LDL from Atherosclerotic Patients in Relation with Carotid Plaque Typology: A Preliminary Report
Source: Biomedicines. 2021 Sep 3;9(9):1156. doi: 10.3390/biomedicines9091156 (PMC8465382; doi:10.3390/biomedicines9091156)
Supplement: Supplementary file 1 [file biomedicines-09-01156-s001.zip › Suppl Material 1.xlsx]

## Sheet: Lipoproteomics references
	Methods
Lipoprotein fractions/Casuistries	Purification	Proteomics	Main findings	References
HDL from C57BL/6 mice challenged with intraperitoneal endotoxin vs controls injected with saline	Sequential ultracentrifugation	Two-dimensional gel electrophoresis (2DE) coupled with LC-MS/MS analysis	↑ SAA, apo E, apo A-IV, apo A-V; ↓ apo A-I, apo A-II	Khovidhunkit W, Duchateau PN, Medzihradszky KF, et al. Apolipoproteins A-IV and A-V are acute-phase proteins in mouse HDL. Atherosclerosis. 2004;176(1):37‐44. doi:10.1016/j.atherosclerosis.2004.04.018
HDL from healthy volunteers	Selected-affinity immunosorption (anti-apo A-I antibodies)	Virtual 2D gel electrophoresis: IEF combined with MALDI-MS surface scanning of the dried gel (masses from intact proteins)	Useful tool for the identification of protein isoforms and post-translational modifications	Ogorzalek Loo RR, Yam L, Loo JA, Schumaker VN. Virtual two-dimensional gel electrophoresis of high-density lipoproteins. Electrophoresis. 2004;25(14):2384‐2391. doi:10.1002/elps.200405955
HDL2 and HDL3 subfractions from a pool of four healthy volunteers	Two-step discontinuous density-gradient ultracentrifugation	2DE coupled with MALDI-TOF MS analysis	Identified proteins: apo A-I (six isoforms, four glycosylated and one with retained propeptide), apo A-II (including a glycosylated isoform in HDL3), apo AIV, apo C-I, apo C-II, apo C-III (two isoforms), apo E (five isoforms), apo M (two isoforms), SAA (two isoforms), SAA-IV (six isoforms), alpha-1-antitrypsin, salivary alpha-amylase (two isoforms in HDL2), apo L	Karlsson H, Leanderson P, Tagesson C, Lindahl M. Lipoproteomics II: mapping of proteins in high-density lipoprotein using two-dimensional gel electrophoresis and mass spectrometry. Proteomics. 2005;5(5):1431‐1445. doi:10.1002/pmic.200401010
VLDL, LDL, HDL2 and HDL3 from pooled plasma from 10,000 donors	density gradient ultracentrifugation	native/denaturing 1DE, 2DE, MALDI-TOF MS / LC-MS/MS		Heller M, Stalder D, Schlappritzi E, Hayn G, Matter U, Haeberli A. Mass spectrometry-based analytical tools for the molecular protein characterization of human plasma lipoproteins. Proteomics. 2005;5(10):2619‐2630. doi:10.1002/pmic.200401233
HDL from a healthy donor	Density gradient ultracentrifugation	Size-exclusion chromatography of delipidated HDL (Sephacryl S-200) coupled with MALDI-TOF/HPLC-ion trap MS analyses	68 peptides (<5KDa MW) identified, derived from both apolipoproteins and proteins not considered to be associated with HDL. HDL may represent significant reservoir of small peptides in the circulation	Hortin GL, Shen RF, Martin BM, Remaley AT. Diverse range of small peptides associated with high-density lipoprotein. Biochem Biophys Res Commun. 2006;340(3):909‐915. doi:10.1016/j.bbrc.2005.12.098
HDL from healthy volunteers	One-step salt gradient ultracentrifugation/immunoaffinity chromatography (anti-apo A-I and apo A-II antibodies)	2DE coupled with MALDI-TOF MS analysis/ICAT labeling coupled with nanoLC-Q-TOF MS/MS analysis	56 HDL-associated proteins identified, including all known apolipoproteins and lipid transport proteins, proteins involved in hemostasis and thrombosis, the immune and complement system, growth factors, receptors, hormone-associated proteins	Rezaee F, Casetta B, Levels JH, Speijer D, Meijers JC. Proteomic analysis of high-density lipoprotein. Proteomics. 2006;6(2):721‐730. doi:10.1002/pmic.200500191
HDL from healthy volunteers	Whole plasma/HDL purified by size-exclusion chromatography	PS20 protein-chips (anti-apo A-I or apo A-II antibodies) coupled with SELDI-TOF MS analysis	detailed HDL fingerprints with capture dependent differences. High throughput tool for HDL protein profiling	Levels JH, Bleijlevens B, Rezaee F, Aerts JM, Meijers JC. SELDI-TOF mass spectrometry of High-Density Lipoprotein. Proteome Sci. 2007;5:15. Published 2007 Sep 6. doi:10.1186/1477-5956-5-15
Group 1: HDL from 20 healthy volunteers; Group 2: HDL3 from 6 controls and 7 CAD patients; Group 3: HDL3 from 32 controls and 32 CAD; HDL from atherosclerotic tissue	ultracentrifugation/immunoaffinity chromatography	LC-ESI-MS/MS analysis	48 proteins identified in HDL involved in lipid metabolism, complement regulation, proteinase inhibition, acute-phase response. Apo C-IV, Paraoxonase 1, Complement C3, Apo A-IV, Apo E (confirmed by WB on HDL3 fraction from 64 subjects) enriched in HDL3 from CAD. More than 100 proteins identified in HDL from atherosclerotic plaque	Vaisar T, Pennathur S, Green PS, et al. Shotgun proteomics implicates protease inhibition and complement activation in the antiinflammatory properties of HDL. J Clin Invest. 2007;117(3):746‐756. doi:10.1172/JCI26206
VLDL from pooled plasma from three healthy volunteers	two-step discontinuous density-gradient ultracentrifugation	2-DE coupled with MALDI-TOF/TOF MS analysis	Identified proteins: apoE (five isoforms), apoC-IV (three isoforms), apoC-III, apoM, apoA-I, and apoA-IV, and the newly VLDL-associated apoL-I (seven isoforms) and prenylcysteine lyase (two isoforms). apoE was found to be differently O-glycosylated at Thr212 residue, and apoL-I was described, for the first time, to be phosphorylated at Ser296	Mancone C, Amicone L, Fimia GM, et al. Proteomic analysis of human very low-density lipoprotein by two-dimensional gel electrophoresis and MALDI-TOF/TOF. Proteomics. 2007;7(1):143‐154. doi:10.1002/pmic.200600339
Group 1: HDL3 from 6 CAD, 6 CAD + Statin/Niacin, 6 healthy controls; Group 2: HDL3 from 18 CAD, 18 CAD + Statin/Niacin. 12 months theraphy	sequential density ultracentrifugation	LC-FTICR MS	after 12 months of theraphy, ↓ apo E, ↑ apoF and PLTP; combination therapy may revert CAD-associated changes in HDL3 protein composition	Green PS, Vaisar T, Pennathur S, et al. Combined statin and niacin therapy remodels the high-density lipoprotein proteome. Circulation. 2008;118(12):1259‐1267. doi:10.1161/CIRCULATIONAHA.108.770669
VLDL, LDL, and HDL from pooled plasma from five healthy donors	D2O/sucrose vs KBr ultracentrifugation	2DE coupled with SELDI-TOF-MS	The patterns of exchangeable proteins of VLDL isolated with the two procedures were very similar. However, significant differences were found in the profiles of LDL and HDL, indicating that the D2O/sucrose method allowed a more complete characterization of its exchangeable apolipoproteins and proteins	Ståhlman M, Davidsson P, Kanmert I, et al. Proteomics and lipids of lipoproteins isolated at low salt concentrations in D2O/sucrose or in KBr. J Lipid Res. 2008;49(2):481‐490. doi:10.1194/jlr.D700025-JLR200
HDL from 7 hypercholesterolemia subjects and 9 normolipidemia subjects	Salt Gradient Ultracentrifugation	LC-MS/MS analysis	The quantitative HDL protein pattern correlates with the corresponding concentration and distribution of cholesterol from serum lipid measurements; hypercholesterolemia in unrelated individuals is the result of different deficiencies	Heller M, Schlappritzi E, Stalder D, Nuoffer JM, Haeberli A. Compositional protein analysis of high density lipoproteins in hypercholesterolemia by shotgun LC-MS/MS and probabilistic peptide scoring. Mol Cell Proteomics. 2007;6(6):1059‐1072. doi:10.1074/mcp.M600326-MCP200
HDL2b, 2a, 3a, 3b, 3c from normolipidemic subjects	isopycnic density gradient ultracentrifugation	LC-ESI-MS/MS	28 distinct proteins identified; neither complement factors nor protease inhibitors have been observed; HDL-associated proteins are localized in five distinct patterns across physicochemically defined particle subpopulations; the presence of specific HDL proteins correlates with the capacity of HDL subpopulations to attenuate LDL oxidation	Davidson WS, Silva RA, Chantepie S, Lagor WR, Chapman MJ, Kontush A. Proteomic analysis of defined HDL subpopulations reveals particle-specific protein clusters: relevance to antioxidative function. Arterioscler Thromb Vasc Biol. 2009;29(6):870‐876. doi:10.1161/ATVBAHA.109.186031
HDL from 5 healthy donors	Fast protein liquid chromatography (FPLC) / density gradient ultracentrifugation	nLC-ESI-MS/MS	The majority of the known HDL-associated proteins and several potentially novel HDL-associated proteins have been identified, suggesting that the FPLC separation successfully isolates HDL from the remaining lipoprotein particles, even from small volumes of plasma. Furthermore, the resulting isolated HDL particle fractions are suitable for direct MS analysis without prior two-dimensional gel elect…	Collins LA, Mirza SP, Kissebah AH, Olivier M. Integrated approach for the comprehensive characterization of lipoproteins from human plasma using FPLC and nano-HPLC-tandem mass spectrometry. Physiol Genomics. 2010;40(3):208‐215. doi:10.1152/physiolgenomics.00136.2009
HDL2 from 18 CAD and 20 controls	sequential density ultracentrifugation	MALDI-TOF-TOF MS and pattern recognition analysis; LC-MALDI-TOF/TOF MS	HDL2 from CAD contains methionine sulfoxide residues in apolipoprotein A-I and elevated levels of apolipoprotein C-III; specific proteomic signatures of HDL2 accurately classify CAD and control subjects	Vaisar T, Mayer P, Nilsson E, Zhao XQ, Knopp R, Prazen BJ. HDL in humans with cardiovascular disease exhibits a proteomic signature. Clin Chim Acta. 2010;411(13-14):972‐979. doi:10.1016/j.cca.2010.03.023
VLDL and LDL from healthy volunteers	two consecutive density gradient ultracentrifugations	iTRAQ technology coupled with LC-MS/MS / 2DE analysis	21 associated proteins classified into 3 groups: (i) VLDL>LDL [apolipoprotein (apo) A-IV, apo(a), apoCs, apoE, apoJ and serum amyloid A-4]; (ii) VLDL<LDL [albumin, α-1-antitrypsin, apoD, apoF, apoM, and paraoxonase-1]; and (iii) VLDL=LDL [apoA-I, apoA-II, apoB-100, apoL-I andprenylcysteine oxidase-1]. 5 apoA-I isoforms in which phosphorylation at Ser55, Ser166, Thr185, Thr221 and Ser252 residues …	Sun HY, Chen SF, Lai MD, et al. Comparative proteomic profiling of plasma very-low-density and low-density lipoproteins. Clin Chim Acta. 2010;411(5-6):336‐344. doi:10.1016/j.cca.2009.11.023
HDL from healthy donors	high-resolution size exclusion chromatography followed by phospholipid-associated proteins capture (Calcium Silicate Hydrate)	LC-ESI-MS/MS	New technology for lipoproteins fractionation that overcomes ultracentrifugation limits; 14 new phospholipid-associated proteins that migrate with traditionally defined HDL, several of which involved in complement regulation and protease inhibition; several distinct HDL subspecies with distinct sets of interacting proteins	Gordon SM, Deng J, Lu LJ, Davidson WS. Proteomic characterization of human plasma high density lipoprotein fractionated by gel filtration chromatography. J Proteome Res. 2010;9(10):5239‐5249. doi:10.1021/pr100520x
VLDL, LDL, and HDL from healthy volunteers	Fast protein liquid chromatography-size exclusion chromatography (FPLC-SEC) / density gradient ultracentrifugation	nLC-ESI-MS/MS analysis		Collins LA, Mirza SP, Kissebah AH, Olivier M. Integrated approach for the comprehensive characterization of lipoproteins from human plasma using FPLC and nano-HPLC-tandem mass spectrometry. Physiol Genomics. 2010;40(3):208‐215. doi:10.1152/physiolgenomics.00136.2009
LDL and HDL from plasma and serum from three healthy donors	Fast protein liquid chromatography-size exclusion chromatography (FPLC-SEC)	nLC-ESI-MS/MS analysis	both plasma and serum samples are equally suited for proteomic studies, and provide similar results	Collins LA, Olivier M. Quantitative comparison of lipoprotein fractions derived from human plasma and serum by liquid chromatography-tandem mass spectrometry. Proteome Sci. 2010;8:42. Published 2010 Jul 29. doi:10.1186/1477-5956-8-42
VLDL, LDL and HDL from healthy donors	density-gradient ultracentrifugation	SDS-PAGE coupled with nanoLC-MS/MS	Indian Hedgehog, carried by VLDL fraction but not by LDL or HDL, may affect blood vessel pathophysiology	Queiroz KC, Tio RA, Zeebregts CJ, et al. Human plasma very low density lipoprotein carries Indian hedgehog. J Proteome Res. 2010;9(11):6052‐6059. doi:10.1021/pr100403q
Electropositive LDL vs Electronegative LDL	sequential ultracentrifugation followed by anion exchange chromatography	LC-ESI MS/MS analysis	higher content of apoE, apoA-I, apoC-III, apoA-II, apoD, apoF, and apoJ in LDL⁻ than in LDL(+)	Bancells C, Canals F, Benítez S, Colomé N, Julve J, Ordóñez-Llanos J, Sánchez-Quesada JL. Proteomic analysis of electronegative low-density lipoprotein. J Lipid Res. 2010 Dec;51(12):3508-15. doi: 10.1194/jlr.M009258. Epub 2010 Aug 10. PMID: 20699421; PMCID: PMC2975723.
HDL from 10 healthy men with low HDL cholesterol and 10 men with high HDL cholesterol levels challenged with endotoxin	immunoaffinity chromatography (anti-apo A-I antibodies); density gradient ultracentrifugation	PS20 protein-chips (anti-apo A-I antibodies) coupled with SELDI-TOF MS analysis/2DE analysis	profound changes in 21 markers (including SAA-1/2 and paraoxonase-1) were observed in the proteome in both groups; no relationship between baseline HDL cholesterol levels and HDL protein dynamics after endotoxin challenge	Levels JH, Geurts P, Karlsson H, et al. High-density lipoprotein proteome dynamics in human endotoxemia. Proteome Sci. 2011;9(1):34. Published 2011 Jun 28. doi:10.1186/1477-5956-9-34
HDL from 39 new-onset AMI-patients vs 60 healthy individuals	Salt Gradient Ultracentrifugation	2DE coupled with MALDI-TOF MS analysis	altered glycosilation pattern in in AMI-patients within the first 6 h after the onset of the event	Cubedo J, Padró T, García-Moll X, Pintó X, Cinca J, Badimon L. Proteomic signature of Apolipoprotein J in the early phase of new-onset myocardial infarction. J Proteome Res. 2011;10(1):211‐220. doi:10.1021/pr100805h
HDL from 27 ESRD vs 19 healthy subjects	Salt Gradient Ultracentrifugation	LC-MS/MS Analysis	35 HDL-associated proteins identified; antitrypsin, retinol-binding protein 4 (RBP4), transthyretin, apoA-VI, and further minor proteins were exclusively detected in uremic HDL; ↑ SAA1, ↑albumin, ↑lipoprotein-associated phospholipase A2, ↑ apo C-III, ↓ apo A-I, ↓ apo A-II	Holzer M, Birner-Gruenberger R, Stojakovic T, et al. Uremia alters HDL composition and function. J Am Soc Nephrol. 2011;22(9):1631‐1641. doi:10.1681/ASN.2010111144
Lp(a) from 6 healthy volunteers	combination of sequential density ultracentrifugation and size exclusion-fast flow liquid chromatography	2 dimensional LC-ESI MS/MS analysis	35 Lp(a)-associated proteins identified involved in lipid metabolism and response to wounding (including coagulation, complement activation and inflammatory response)	von Zychlinski A, Kleffmann T, Williams MJ, McCormick SP. Proteomics of Lipoprotein(a) identifies a protein complement associated with response to wounding. J Proteomics. 2011;74(12):2881‐2891. doi:10.1016/j.jprot.2011.07.008
HDL from 10 healthy controls, 10 CAD and 10 ACS	sequential ultracentrifugation	1DE coupled with LC-ESI-MS/MS analysis	67 HDL-associated proteins identified; ↓ apo A-IV, ↑ SAA, ↑ Complement C3 in ACS vs both CAD and controls	Alwaili K, Bailey D, Awan Z, et al. The HDL proteome in acute coronary syndromes shifts to an inflammatory profile. Biochim Biophys Acta. 2012;1821(3):405‐415. doi:10.1016/j.bbalip.2011.07.013
HDL from 7 chronic hemodialysis patients vs 7 healthy controls	sequential density ultracentrifugation	iTRAQ technology coupled with 2D nano-LC-MALDI-TOF/TOF MS	122 proteins identified, 40 proteins differentially expressed	Mangé A, Goux A, Badiou S, et al. HDL proteome in hemodialysis patients: a quantitative nanoflow liquid chromatography-tandem mass spectrometry approach. PLoS One. 2012;7(3):e34107. doi:10.1371/journal.pone.0034107
HDL from 34 ESRD vs 17 healthy controls	sequential density ultracentrifugation	HPLC coupled with MALDI-TOF-TOF MS	SAA is enriched in HDL from ESRD patients correlating with its reduced anti-inflammatory capacity	Tölle M, Huang T, Schuchardt M, et al. High-density lipoprotein loses its anti-inflammatory capacity by accumulation of pro-inflammatory-serum amyloid A. Cardiovasc Res. 2012;94(1):154‐162. doi:10.1093/cvr/cvs089
HDL from 30 healthy individuals	sequential density ultracentrifugation	LC-MRM/MS	LC-MRM/MS can accurately measure the relative protein abundance in complex mixtures and could be used to replace immunoassays in a variety of settings	Hoofnagle AN, Becker JO, Oda MN, Cavigiolio G, Mayer P, Vaisar T. Multiple-reaction monitoring-mass spectrometric assays can accurately measure the relative protein abundance in complex mixtures. Clin Chem. 2012;58(4):777‐781. doi:10.1373/clinchem.2011.173856
HDL from psoriatic patients vs 15 healthy controls	Salt Gradient Ultracentrifugation	LC-MS/MS analysis	55 HDL-associated proteins in psoriatic subjects and 38 HDL-associated proteins in control subjects identified; ↓ apoA-I, ↓ apoM, ↑ SAA, ↑ prothrombin, ↑ α-1-acid glycoprotein 1	Holzer M, Wolf P, Curcic S, et al. Psoriasis alters HDL composition and cholesterol efflux capacity. J Lipid Res. 2012;53(8):1618‐1624. doi:10.1194/jlr.M027367
HDL from 10 ESRD vs 10 healthy controls	sequential ultracentrifugation	1DE coupled with LC-ESI-MS/MS analysis	49 HDL-associated proteins identified; ↑ surfactant protein B (SP-B), ↑ apolipoprotein C-II, ↑ serum amyloid A (SAA), ↑ α-1-microglobulin/bikunin precursor; SAA promotes inflammatory cytokine production	Weichhart T, Kopecky C, Kubicek M, et al. Serum amyloid A in uremic HDL promotes inflammation. J Am Soc Nephrol. 2012;23(5):934‐947. doi:10.1681/ASN.2011070668
HDL from CAD, ACS and healthy controls	sequential ultracentrifugation or gel filtration chromatography	LC-ESI-MS/MS analysis	↓ clusterin, ↑ apolipoprotein C-III in both CAD and ACS; HDL-proteome remodeling plays an important role for these altered functional properties of HDL (stimulation of proapoptotic pathways)	Riwanto M, Rohrer L, Roschitzki B, et al. Altered activation of endothelial anti- and proapoptotic pathways by high-density lipoprotein from patients with coronary artery disease: role of high-density lipoprotein-proteome remodeling. Circulation. 2013;127(8):891‐904. doi:10.1161/CIRCULATIONAHA.112.108753
HDL from 6 good-responding RA patients vs 6 non-responding RA patients, to Rituximab treatment		SELDI-TOF MS analysis	↓ SAA; HDL changes from proatherogenic to a less proatherogenic in RA patients responding to Rituximab	Raterman HG, Levels H, Voskuyl AE, Lems WF, Dijkmans BA, Nurmohamed MT. HDL protein composition alters from proatherogenic into less atherogenic and proinflammatory in rheumatoid arthritis patients responding to rituximab. Ann Rheum Dis. 2013;72(4):560‐565. doi:10.1136/annrheumdis-2011-201228
VLDL, LDL and HDL from four pooled plasma samples from 79 patients undergoing carotid endarterectomy and 57 healthy normolipidemic volunteers	density gradient ultracentrifugation	2DE coupled with MALDI-TOF-MS	↑ acute-phase serum amyloid A protein (AP SAA) in all lipoprotein fractions, especially in LDL from atherosclerotic patients	Lepedda AJ, Nieddu G, Zinellu E, et al. Proteomic analysis of plasma-purified VLDL, LDL, and HDL fractions from atherosclerotic patients undergoing carotid endarterectomy: identification of serum amyloid A as a potential marker. Oxid Med Cell Longev. 2013;2013:385214. doi:10.1155/2013/385214
HDL3 from 3 low HDL-c and 3 high HDL-c subjects	Density gradient ultracentrifugation	Top-Down differential Mass Spectrometry: ETD LC-ESI-MS/MS	Proof-of-concept study; higher abundances of three apo C-III glycoforms in HDL3 from donors with low HDL-c	Mazur MT, Cardasis HL. Quantitative analysis of apolipoproteins in human HDL by top-down differential mass spectrometry. Methods Mol Biol. 2013;1000:115‐137. doi:10.1007/978-1-62703-405-0_10
HDL from 10 CHD patients vs 10 controls	sequential ultracentrifugation	iTRAQ technology coupled with nanoLC-MS/MS	196 proteins identified, 5 up-regulated proteins (inflammatory reactions) and 7 down-regulated (lipid metabolism) proteins; HDL proteome changes to a pro-atherogenic profile in CHD patients	Yan LR, Wang DX, Liu H, et al. A pro-atherogenic HDL profile in coronary heart disease patients: an iTRAQ labelling-based proteomic approach. PLoS One. 2014;9(5):e98368. Published 2014 May 23. doi:10.1371/journal.pone.0098368
HDL2 and HDL3 from 40 ACS vs 40 controls	two-step discontinuous density-gradient ultracentrifugation	2DE and 2DIGE analysis coupled with MALDI-TOF/TOF MS	17 differentially expressed HDL-associated proteins identified, shifting to a disfunctional HDL subfractions	Tan Y, Liu TR, Hu SW, et al. Acute coronary syndrome remodels the protein cargo and functions of high-density lipoprotein subfractions. PLoS One. 2014;9(4):e94264. Published 2014 Apr 15. doi:10.1371/journal.pone.0094264
HDL from diabetes and CVD	sequential ultracentrifugation	Multi-Analyte Profiling (MAP)/LC-MRM/MS	69 and 32 HDL proteins quantified respectively with MAP and MRM; high-throughput approach to examine changes in HDL proteins in diabetes and CVD	Yassine HN, Jackson AM, Borges CR, et al. The application of multiple reaction monitoring and multi-analyte profiling to HDL proteins. Lipids Health Dis. 2014;13:8. Published 2014 Jan 8. doi:10.1186/1476-511X-13-8
HDL from 21 CAD pre- and post- percutaneous transluminal coronary angioplasty (PTCA)	immunoaffinity chromatography (anti-apo A-I antibodies)	quantitative 16O/18O analysis / iTRAQ technology coupled with LC–MS/MS / system biology analysis	225 identified proteins; high protein variability in HDL composition between individuals; post-PTCA increase in two protein clusters that included several apolipoproteins, fibrinogen-like protein 1 and other intracellular proteins, and a decrease in antithrombin-III, annexin A1 and several immunoglobulins	Jorge I, Burillo E, Mesa R, et al. The human HDL proteome displays high inter-individual variability and is altered dynamically in response to angioplasty-induced atheroma plaque rupture. J Proteomics. 2014;106:61‐73. doi:10.1016/j.jprot.2014.04.010
VLDL, LDL, Lp(a) and HDL from 16 healthy subjects	sequential density ultracentrifugation followed by size exclusion-fast performance liquid chromatography (SE-FPLC)	absolute quantification by MS of 17 lipoprotein-associated proteins	a comprehensive overview of the absolute quantity of proteins on the major apolipoprotein classes VLDL, LDL, Lp(a) and HDL	von Zychlinski A, Williams M, McCormick S, Kleffmann T. Absolute quantification of apolipoproteins and associated proteins on human plasma lipoproteins. J Proteomics. 2014;106:181‐190. doi:10.1016/j.jprot.2014.04.030
VLDL and LDL from healthy donors		nLC-MS/MS	95 VLDL- and 51 LDL-associated proteins identified including all known apolipoproteins and lipid transport proteins, and intriguingly a set of coagulation proteins, complement system and anti- microbial proteins. Prothrombin, protein S, fibrinogen γ, PLTP, CETP, CD14 and LBP were present on VLDL but not on LDL. Prenylcysteine oxidase 1, dermcidin, cathelicidin antimicrobial peptide, TFPI-1 and fi…	Dashty M, Motazacker MM, Levels J, et al. Proteome of human plasma very low-density lipoprotein and low-density lipoprotein exhibits a link with coagulation and lipid metabolism. Thromb Haemost. 2014;111(3):518‐530. doi:10.1160/TH13-02-0178
HDL from 40 ESRD vs 20 controls	sequential ultracentrifugation	LC-ESI-MS/MS analysis	63 identified proteins; ↑ 22 proteins, ↓ 6 proteins; HDL proteome is extensively remodeled in uremic subjects	Shao B, de Boer I, Tang C, et al. A Cluster of Proteins Implicated in Kidney Disease Is Increased in High-Density Lipoprotein Isolated from Hemodialysis Subjects. J Proteome Res. 2015;14(7):2792‐2806. doi:10.1021/acs.jproteome.5b00060
HDL from 20 subjects at risk for CAD: 10 patients had CAD and 10 did not	sequential ultracentrifugation	shotgun proteomic, glycomic, and ganglioside analyses using LC-MS	combined HDL proteomic and glycomic profiles distinguished at-risk subjects with atherosclerosis from those without; CAD patients had ↓ ApoA-I, ↓ A-II, ↓ E, ↓ SAA2, ↓ SAA4 (p = 0.007), ↑ sialylated glycans	Krishnan S, Huang J, Lee H, et al. Combined High-Density Lipoprotein Proteomic and Glycomic Profiles in Patients at Risk for Coronary Artery Disease. J Proteome Res. 2015;14(12):5109‐5118. doi:10.1021/acs.jproteome.5b00730
HDL from 33 hypercholesterolemic subjects included in a clinical trial evaluating effects of virgin olive oil (VOO) and phenol- enriched VOO	sequential density ultracentrifugation	nano LC-MALDI MS/MS and nano LC-ORBITRAP-ESI MS/MS	127 HDL-associated proteins identified; 15 differentially expressed proteins involved in LXR/RXR activation, acute phase response, and atherosclerosis; Consumption of VOO or phenol-enriched VOOs, has an impact on the HDL proteome in a cardioprotective mode by up-regulating proteins related to cholesterol homeostasis, protection against oxidation and blood coagulation while down-regulating protein…	Pedret A, Catalán Ú, Fernández-Castillejo S, et al. Impact of Virgin Olive Oil and Phenol-Enriched Virgin Olive Oils on the HDL Proteome in Hypercholesterolemic Subjects: A Double Blind, Randomized, Controlled, Cross-Over Clinical Trial (VOHF Study). PLoS One. 2015;10(6):e0129160. Published 2015 Jun 10. doi:10.1371/journal.pone.0129160
HDL from 12 subjects injected with endotoxin	sequential ultracentrifugation	LC-ESI-MS/MS analysis	82 HDL-associated proteins identified; impaired cholesterol efflux capacity correlated with increased levels of both SAA-1 and -2	Vaisar T, Tang C, Babenko I, et al. Inflammatory remodeling of the HDL proteome impairs cholesterol efflux capacity. J Lipid Res. 2015;56(8):1519‐1530. doi:10.1194/jlr.M059089
HDL from 44 healthy individuals	sequential ultracentrifugation	Parallel reaction monitoring (PRM) vs Selected reaction monitoring (SRM)	PRM and SRM exhibited comparable linearity, dynamic range, precision, and repeatability for protein quantification of HDL. PRM and SRM yielded virtually identical quantitative results for 26 proteins in HDL isolated from44 subjects. PRM in concert with a single isotope-labeled protein is a promising new strategy for quantifying HDL proteins in translational studies.	Ronsein GE, Pamir N, von Haller PD, et al. Parallel reaction monitoring (PRM) and selected reaction monitoring (SRM) exhibit comparable linearity, dynamic range and precision for targeted quantitative HDL proteomics. J Proteomics. 2015;113:388‐399. doi:10.1016/j.jprot.2014.10.017
HDL from 3 healthy male blood donors	three nondensity based orthogonal separation chromatography techniques	LC-ESI-MS/MS analysis	GF separated each plasma sample into 17 successive size-based fractions across which 106 lipid-associated proteins were identified. The AE method separated plasma samples into 21 fractions and identified 140 lipid-associated proteins. IEF method identified 93 proteins in 20 fractions. 38 HDL-candidates subparticles identified	Li H, Gordon SM, Zhu X, et al. Network-Based Analysis on Orthogonal Separation of Human Plasma Uncovers Distinct High Density Lipoprotein Complexes. J Proteome Res. 2015;14(8):3082‐3094. doi:10.1021/acs.jproteome.5b00419
HDL from 54 SLE patients (with and without atherosclerotic plaque), 25 controls, patients with type 1 diabetes with or without coronary artery calcification	sequential density gradient ultracentrifugation	Targeted proteomics (18 proteins): LC-ESI-MS/MS analysis	↓ PON3 in HDL of both SLE and T1DM patients with subclinical atherosclerosis	Marsillach J, Becker JO, Vaisar T, et al. Paraoxonase-3 is depleted from the high-density lipoproteins of autoimmune disease patients with subclinical atherosclerosis. J Proteome Res. 2015;14(5):2046‐2054. doi:10.1021/pr5011586
LDL and HDL from 10 healthy individuals with normal LDL-C treated with rosuvastatin for 28 days	size-exclusion chromatography	LC-ESI-MS/MS analysis	among the differentially expressed proteins, α-1-antirypsin increased dramatically in HDL; enhanced HDL anti-inflammatory activity, contributing to the non-lipid lowering beneficial effects of statins	Gordon SM, McKenzie B, Kemeh G, et al. Rosuvastatin Alters the Proteome of High Density Lipoproteins: Generation of alpha-1-antitrypsin Enriched Particles with Anti-inflammatory Properties. Mol Cell Proteomics. 2015;14(12):3247‐3257. doi:10.1074/mcp.M115.054031
HDL from donors	organic polymeric anion exchanger chromatography followed by phosphotungstic acid precipitation of VLDL and LDL	MALDI-TOF MS analysis	Use of organic polymers, high reproducibility, detailed analysis of lipoproteins, apoproteins/peptides, and lipids from the single serum sample are the distinctive features of this workflow.	Javeed R, Jabeen F, Saeed H, Najam-ul-Haq M. Advance workflow in lipoproteomics via polymeric ion exchanger. Anal Chem. 2015;87(6):3505‐3512. doi:10.1021/acs.analchem.5b00058
Lipoprotein fractions from a single C57BL/6J mouse	high-resolution size exclusion chromatography followed by phospholipid-associated proteins capture (Calcium Silicate Hydrate)	LC-ESI-MS/MS	Mice have most of the minor proteins identified in human lipoproteins that play key roles in inflammation, innate immunity, proteolysis and its inhibition, and vitamin transport. This provides support for the continued use of the mouse as a model for many aspects of human lipoprotein metabolism.	Gordon SM, Li H, Zhu X, Shah AS, Lu LJ, Davidson WS. A comparison of the mouse and human lipoproteome: suitability of the mouse model for studies of human lipoproteins. J Proteome Res. 2015;14(6):2686‐2695. doi:10.1021/acs.jproteome.5b00213
HDL from 30 T1DM vs 30 controls	Single Vertical Spin Density Gradient Ultracentrifugation	LC-ESI-MS/MS analysis	compromised HDL anti-oxidant functions due to higher abundance of irreversible PTMs of proteins in T1DM	Manjunatha S, Distelmaier K, Dasari S, Carter RE, Kudva YC, Nair KS. Functional and proteomic alterations of plasma high density lipoproteins in type 1 diabetes mellitus. Metabolism. 2016;65(9):1421‐1431. doi:10.1016/j.metabol.2016.06.008
HDL from C57BL/6j mice following 24 weeks on SFA- or MUFA-enriched high-fat diets (HFDs) or low-fat diet	Fast protein liquid chromatography (FPLC)	nLC-ESI-MS/MS analysis	HDL particles were enriched with acute-phase proteins (serum amyloid A, haptoglobin, and hemopexin) and depleted of paraoxonase-1 after SFA-HFD in comparison with MUFA-HFD.	O'Reilly M, Dillon E, Guo W, et al. High-Density Lipoprotein Proteomic Composition, and not Efflux Capacity, Reflects Differential Modulation of Reverse Cholesterol Transport by Saturated and Monounsaturated Fat Diets. Circulation. 2016;133(19):1838‐1850. doi:10.1161/CIRCULATIONAHA.115.020278
HDL from knock out (for apoA-I, apoA-II or apoA-IV) and wild type C57BL/6J mice	high-resolution size exclusion chromatography followed by phospholipid-associated proteins capture (Calcium Silicate Hydrate)	LC-ESI-MS/MS analysis	Loss of apoA-I or apoA-II massively reduced HDL lipids and changed the plasma size pattern and/or abundance of several plasma proteins. Surprisingly though, many HDL proteins were not affected, suggesting they assemble on lipid particles in the absence of apoA-I or apoA-II. In contrast, apoA-IV ablation had minor effects on plasma lipids and proteins, suggesting that it forms particles that large…	Gordon SM, Li H, Zhu X, et al. Impact of genetic deletion of platform apolipoproteins on the size distribution of the murine lipoproteome. J Proteomics. 2016;146:184‐194. doi:10.1016/j.jprot.2016.06.035
HDL from 5 chronic heart failure (CHF) patients vs 5 controls	sequential ultracentrifugation	SCX/RP LC–MS/MS	494 proteins identified; 23 newly identified HDL-associated proteins; 223 bacterial peptides were found in both CHF and controls	Oberbach A, Adams V, Schlichting N, et al. Proteome profiles of HDL particles of patients with chronic heart failure are associated with immune response and also include bacteria proteins. Clin Chim Acta. 2016;453:114‐122. doi:10.1016/j.cca.2015.12.005
HDL and LDL from a pool of 4 individuals	sequential density ultracentrifugation followed by In-Vial Dual Extraction (IVDE) Strategy	nLC-MS/MS	IVDE can be successfully used for the subsequent analysis of lipids and proteins with the advantages of time saving, simplicity, and reduced sample amount.	Godzien J, Ciborowski M, Armitage EG, et al. A Single In-Vial Dual Extraction Strategy for the Simultaneous Lipidomics and Proteomics Analysis of HDL and LDL Fractions. J Proteome Res. 2016;15(6):1762‐1775. doi:10.1021/acs.jproteome.5b00898
PON1-containing HDL (P-HDL) vs total HDL (T-HDL)	immunoaffinity chromatography (anti-PON-1 and apo A-I antibodies)	LC-ESI-MS/MS analysis	P-HDL was highly enriched in the anti-coagulant, vitamin K activated protein S, and alpha2 macroglobulin, compared to T-HDL. Conversely, procoagulant proteins kininogen 1 and histidine-rich glycoprotein were largely excluded from P-HDL	Moren X, Lhomme M, Bulla A, Sanchez JC, Kontush A, James RW. Proteomic and lipidomic analyses of paraoxonase defined high density lipoprotein particles: Association of paraoxonase with the anti-coagulant, protein S. Proteomics Clin Appl. 2016;10(3):230‐238. doi:10.1002/prca.201500062
HDL from 14 abdominal aortic aneurism (AAA) patients vs 7 controls	sequential ultracentrifugation	iTRAQ technology coupled with nanoLC-MS/MS	↑ peroxiredoxin-6 (PRDX6), ↑ HLA class I histocompatibility antigen, ↑ retinol-binding protein 4, ↑ paraoxonase/arylesterase 1, ↓ α-2 macroglobulin, ↓ C4b-binding protein	Burillo E, Jorge I, Martínez-López D, et al. Quantitative HDL Proteomics Identifies Peroxiredoxin-6 as a Biomarker of Human Abdominal Aortic Aneurysm. Sci Rep. 2016;6:38477. Published 2016 Dec 9. doi:10.1038/srep38477
“highly purified” fractions of HDL2/3	density gradient ultracentrifugation followed by size exclusion chromatography	LC–MS/MS analysis	Mass spectrometry analysis revealed that the proteome of HDL2/3 is composed of 10–16 different proteins, which is in striking contrast to previous reports. Importantly, proteomic analysis revealed that many proteins which have recently been described to be associated with HDL, including α-1-antitrypsin, α-2-HS-glycoprotein, serotransferrin, apolipoprotein A-IV and others, are not associated with …	Holzer M, Kern S, Birner-Grünberger R, Curcic S, Heinemann A, Marsche G. Refined purification strategy for reliable proteomic profiling of HDL2/3: Impact on proteomic complexity. Sci Rep. 2016;6:38533. Published 2016 Dec 5. doi:10.1038/srep38533
HDL from 3 healthy nonsmoking normolipidemic females	four ApoB precipitation methods (PEG, Dextran sulfate/MgCl2, Heparin sodium/MnCl2, LipoSep IP) followed by size-exclusion chromatography		Each of the apoB precipitation methods affected HDL composition and/or size distribution. Careful evaluation is needed when selecting apoB depletion methods for existing and future bioassays of HDL function.	Davidson WS, Heink A, Sexmith H, et al. The effects of apolipoprotein B depletion on HDL subspecies composition and function [published correction appears in J Lipid Res. 2016 Jul;57(7):1322]. J Lipid Res. 2016;57(4):674‐686. doi:10.1194/jlr.M066613
HDL from 10 CVD vs 7 controls	Two-step discontinuous density-gradient ultracentrifugation	nLC-MS/MS analysis	118 proteins identified; 10 proteins positively associated with the combined level of persistent organic pollutants (POPs) or with highly chlorinated polychlorinated biphenyls (PCB) congeners. Among these, cholesteryl ester transfer protein and phospholipid transfer protein, as well as the inflammatory marker serum amyloid A, were found. The serum paraoxonase/arylesterase 1 activity was inversely…	Ljunggren SA, Helmfrid I, Norinder U, et al. Alterations in high-density lipoprotein proteome and function associated with persistent organic pollutants. Environ Int. 2017;98:204‐211. doi:10.1016/j.envint.2016.11.008
HDL (LpA-I and LpA-I/A-II subfractionations) from 4 healthy male donors	sequential ultracentrifugation followed by immunoaffinity chromatography (anti-apo A-I or apo A-II antibodies)	nLC-MS/MS analysis	64 proteins identified across both subspecies: 48 in common, 16 unique to LpA-I; most LpA-I/A-II accessory proteins were associated with lipid transport pathways, whereas those in LpA-I were associated with inflammatory response, hemostasis, immune response, metal ion binding, and protease inhibition. We found that the presence of apoA-II enhanced ABCA1-mediated efflux compared with LpA-I particl…	Melchior JT, Street SE, Andraski AB, et al. Apolipoprotein A-II alters the proteome of human lipoproteins and enhances cholesterol efflux from ABCA1. J Lipid Res. 2017;58(7):1374‐1385. doi:10.1194/jlr.M075382
HDL from 509 CKD; eGFR > 60 mL/min/1.73m2 vs eGFR < 15 mL/min/1.73m2	Two-step density gradient ultracentrifugation	nLC-MS/MS analysis (targeted proteomics: quantification of 38 HDL-proteins)	↑ retinol binding protein 4, ↑ apo C-III, ↑ apo L1, ↓ vitronectin	Rubinow KB, Henderson CM, Robinson-Cohen C, et al. Kidney function is associated with an altered protein composition of high-density lipoprotein. Kidney Int. 2017;92(6):1526‐1535. doi:10.1016/j.kint.2017.05.020
HDL from 10 healthy male donors	size-exclusion chromatography	nLC-MS/MS analysis	Multiple proteins/ HDL subspecies are associated with cholesterol efflux and antioxidation functions	Swertfeger DK, Li H, Rebholz S, et al. Mapping Atheroprotective Functions and Related Proteins/Lipoproteins in Size Fractionated Human Plasma. Mol Cell Proteomics. 2017;16(4):680‐693. doi:10.1074/mcp.M116.066290
VLDL. Associations of 13 apolipoproteins, 135 lipid species, and 211 other plasma proteins with incident CVD (91 events), defined as stroke, myocardial infarction, or sudden cardiac death, were assessed prospectively over a 10-year period in the Bruneck Study (N ¼ 688) using multiple-reaction monitoring mass spectrometry.		LC-MRM/MS	The apolipoproteins most significantly associated with incident CVD were apoC-II (hazard ratio per 1 SD [HR/SD]: 1.40; 95% confidence interval [CI]: 1.17 to 1.67), apoC-III (HR/SD: 1.38; 95% CI: 1.17 to 1.63), and apoE (HR/SD: 1.31; 95% CI: 1.13 to 1.52). Associations were independent of high-density lipoprotein (HDL) and non-HDL cholesterol, and extended to stroke and myocardial infarction. Lipi…	Pechlaner R, Tsimikas S, Yin X, et al. Very-Low-Density Lipoprotein-Associated Apolipoproteins Predict Cardiovascular Events and Are Lowered by Inhibition of APOC-III. J Am Coll Cardiol. 2017;69(7):789‐800. doi:10.1016/j.jacc.2016.11.065
ApoA-I-enriched fraction from 8 subjects	albumin and IgG depletion followed by lipophilic absorption	LC-Top-Down MS analysis	18 ApoA-I proteoforms characterized, 6 of them showing significantly higher intensity in high HDL-E individuals	Seckler HDS, Fornelli L, Mutharasan RK, et al. A Targeted, Differential Top-Down Proteomic Methodology for Comparison of ApoA-I Proteoforms in Individuals with High and Low HDL Efflux Capacity. J Proteome Res. 2018;17(6):2156‐2164. doi:10.1021/acs.jproteome.8b00100
Apolipoprotein A‑I associated lipoproteins	affinity enrichment approach that relies on the association of histidine-tagged, lipid free ApoA-I with HDL followed by standard metal chelate chromatography / sequential ultracentrifugation	nLC-MS/MS analysis	Affinity enriched Apolipoprotein A‑I associated lipoproteins are sufficiently similar to ultracentrifugation-prepared HDL to be useful in high throughput biomarker discovery and validation studies.	Collier TS, Jin Z, Topbas C, Bystrom C. Rapid Affinity Enrichment of Human Apolipoprotein A-I Associated Lipoproteins for Proteome Analysis. J Proteome Res. 2018;17(3):1183‐1193. doi:10.1021/acs.jproteome.7b00816
HDL from 143 patients starting hemodialysis vs 110 patients with advanced CKD	two-step density gradient ultracentrifugation	nLC-MS/MS analysis (targeted proteomics: quantification of 38 HDL-proteins)	↑ serum amyloid A1, A2, and A4, ↑ hemoglobin-b, ↑ haptoglobin-related protein, ↑ cholesterylester transfer protein, ↑ phospholipid transfer protein, ↑ apo E; hemodialysis initiation is associated with higher concentrations of HDL-proteins related to inflammation and lipid metabolism	Wang K, Zelnick LR, Hoofnagle AN, et al. Alteration of HDL Protein Composition with Hemodialysis Initiation. Clin J Am Soc Nephrol. 2018;13(8):1225‐1233. doi:10.2215/CJN.11321017
HDL from 17 plasma pools from 80 normolipidemic human participants	immunoaffinity chromatographies to select 16 HDL subspecies	nLC-MS/MS analysis	12 of the 16 subspecies differed significantly from that of total HDL suggesting speciation of HDL	Furtado JD, Yamamoto R, Melchior JT, et al. Distinct Proteomic Signatures in 16 HDL (High-Density Lipoprotein) Subspecies. Arterioscler Thromb Vasc Biol. 2018;38(12):2827‐2842. doi:10.1161/ATVBAHA.118.311607
HDL from 126 subjects with clinical indication for a coronary CT angiography	high-resolution size exclusion chromatography followed by phospholipid-associated proteins capture (Calcium Silicate Hydrate)	LC-ESI-MS/MS	72 HDL-associated proteins detected in at least 75% of subjects; 13 proteins significantly associated with calcified plaque burden including cathelicidin antimicrobial peptide, gelsolin (GELS), kininogen-1 (KNG1), and paraoxonase 1 (inverse relationships), apo A-IV, vitamin D binding protein, alpha-2- macroglobulin, and apo C-II (positive relationships); 15 proteins significantly associated with …	Gordon SM, Chung JH, Playford MP, et al. High density lipoprotein proteome is associated with cardiovascular risk factors and atherosclerosis burden as evaluated by coronary CT angiography. Atherosclerosis. 2018;278:278‐285. doi:10.1016/j.atherosclerosis.2018.09.032
HDL from Scavenger receptor class B type I -/- mice vs WT mice	apoB containing lipoproteins precipitation followed by ultracentrifugation	LC–MS/MS analysis / 2DE analysis	↓ apoAI, ↓ PON1, ↑ SAA, ↑ apoAIV, ↑ α-1-antitrypsin; impaired cholesterol homeostasis in macrophages, and reduced anti-oxidative and anti-inflammatory effects	Cao J, Xu Y, Li F, Shang L, Fan D, Yu H. Protein markers of dysfunctional HDL in scavenger receptor class B type I deficient mice. J Transl Med. 2018;16(1):155. Published 2018 Jun 7. doi:10.1186/s12967-018-1502-y
HDL from obese females with simple steatosis, nonalcoholic steatohepatitis, or normal liver histology	size-exclusion chromatography	LC-ESI-MS/MS	95 proteins identified, 12 proteins differentially expressed between the three conditions; severity of the liver pathology may significantly impact the antithrombotic functions of HDL particles	Rao PK, Merath K, Drigalenko E, et al. Proteomic characterization of high-density lipoprotein particles in patients with non-alcoholic fatty liver disease. Clin Proteomics. 2018;15:10. Published 2018 Mar 6. doi:10.1186/s12014-018-9186-0
HDL from heart failure patients: cardiovascular deaths vs survivors (1:1)	calcium silicate matrix	nLC-MS/MS analysis	647 proteins identified; 49 HDL proteins were significantly different; a set of 12 selected proteins predicted death with 76% accuracy	Emmens JE, Jones DJL, Cao TH, et al. Proteomic diversity of high-density lipoprotein explains its association with clinical outcome in patients with heart failure. Eur J Heart Fail. 2018;20(2):260‐267. doi:10.1002/ejhf.1101
VLDL, IDL, LDL, and HDL from 5 Alzheimer’s disease patients and 5 healthy controls	sequential gradient ultracentrifugation / immunoaffinity depletion	SRM LC-MS/MS	Relative quantitative analyses of 120 trypsin-digested peptides from 79 proteins present in plasma lipoproteins. Greater peptide/protein differences in plasma lipoproteome when measured in individual plasma lipoproteins than as total in immunodepleted plasma	Li D, Huang F, Zhao Y, et al. Plasma lipoproteome in Alzheimer's disease: a proof-of-concept study. Clin Proteomics. 2018;15:31. Published 2018 Sep 20. doi:10.1186/s12014-018-9207-z
HDL from 191 T1DM subjects	sequential ultracentrifugation	Targeted proteomics (46 proteins): LC-ESI-MS/MS analysis	8 proteins associated with albuminuria including AMBP (α1-microglobulin/bikunin precursor) and PTGDS (prostaglandin-H2 D-isomerase) that strongly and positively associated with the albumin excretion rate. PON1 and PON3 levels in HDL strongly and negatively associated with the presence of coronary artery calcium. Only PON1, associated with both albumin excretion rate and coronary artery calcificat…	Shao B, Zelnick LR, Wimberger J, et al. Albuminuria, the High-Density Lipoprotein Proteome, and Coronary Artery Calcification in Type 1 Diabetes Mellitus. Arterioscler Thromb Vasc Biol. 2019;39(7):1483‐1491. doi:10.1161/ATVBAHA.119.312556
HDL from 943 participants without prevalent myocardial infarction referred for coronary angiography in the CASABLANCA study	15NHis6ApoA-1 was added to human serum, incubated, diluted, and then purified using PhyTips (Phynexus, San Jose, California), packed with Ni-NTA HisBind Superflow stationary phase	Targeted proteomics (apolipoprotein A-1, C-1, C-2, C-3, and C-4): LC-ESI-MS/MS analysis	An HDL apolipoproteomic score is associated with the presence of CAD, independent of circulating apoA-1 and apoB concentrations and other conventional cardiovascular risk factors. Among individuals with CAD, this score may be independently associated cardiovascular death	Natarajan P, Collier TS, Jin Z, et al. Association of an HDL Apolipoproteomic Score With Coronary Atherosclerosis and Cardiovascular Death. J Am Coll Cardiol. 2019;73(17):2135‐2145. doi:10.1016/j.jacc.2019.01.073
HDL from 26 patients with T1DM vs 13 healthy controls	high-resolution size exclusion chromatography followed by phospholipid-associated proteins capture (Calcium Silicate Hydrate)	nLC-TripleTOF-MS	78 HDL-bound proteins were measured; Youth with T1DM have proteomic alterations of their HDL compared to HC, despite similar concentration of HDL cholesterol. The influence of these compositional changes on HDL function are not yet known	Gourgari E, Ma J, Playford MP, et al. Proteomic alterations of HDL in youth with type 1 diabetes and their associations with glycemic control: a case-control study. Cardiovasc Diabetol. 2019;18(1):43. Published 2019 Mar 28. doi:10.1186/s12933-019-0846-9
HDL from 9 non-diabetic hemodialysis patients vs 8 control patients	sequential ultracentrifugation	nLC-Quadrupole-Orbitrap-MS	326 proteins identified; ↑ 10 proteins (UDP-glucose: glycoprotein glucosyltransferase 1, Beta-2-microglobulin, Pulmonary surfactant-associated protein B, Protein AMBP, Insulin-like growth factor II, Immunoglobulin heavy constant alpha 2, Immunoglobulin lambda constant 2, HLA class I histocompatibility antigen B-58 alpha chain, Complement factor D, Inter-alpha-trypsin inhibitor heavy chain H1), ↓ …	Florens N, Calzada C, Delolme F, et al. Proteomic Characterization of High-Density Lipoprotein Particles from Non-Diabetic Hemodialysis Patients. Toxins (Basel). 2019;11(11):671. Published 2019 Nov 15. doi:10.3390/toxins11110671
Apolipoprotein AI-Associated Lipoproteins from 231 healthy individuals and patients with coronary artery disease	metal chelate affinity chromatography	Targeted proteomics (21 proteins): LC-MS/MS analysis	A multiplexed proteomic assay useful for the estimation of cholesterol efflux and CAD risk in the clinical laboratory	Jin Z, Collier TS, Dai DLY, et al. Development and Validation of Apolipoprotein AI-Associated Lipoprotein Proteome Panel for the Prediction of Cholesterol Efflux Capacity and Coronary Artery Disease. Clin Chem. 2019;65(2):282‐290. doi:10.1373/clinchem.2018.291922
HDL from 8 patients with complete deficiency of CETP vs 8 normolipidemic healthy subjects	sequential ultracentrifugation	LC-MS/MS analysis	79 HDL-associated proteins identified, involved in lipid metabolism, protease inhibition, complement regulation, and acute-phase response, including 5 potential newly identified HDL-associated proteins; ↑ apo E, ↑ Complement C3, C4a, C4b, and C9, ↑ apo -III	Okada T, Ohama T, Takafuji K, et al. Shotgun proteomic analysis reveals proteome alterations in HDL of patients with cholesteryl ester transfer protein deficiency. J Clin Lipidol. 2019;13(2):317‐325. doi:10.1016/j.jacl.2019.01.002
HDL2 and HDL3 from 19 healthy voluntdeers	discontinuous density ultracentrifugation	data-independent acquisition (DIA) vs parallel reaction monitoring (PRM)	DIA and PRM exhibited comparable linearity, accuracy, and precision. Moreover, both methodologies worked equally well, differentiating HDL subclasses proteomes with high precision	Silva ARM, Toyoshima MTK, Passarelli M, Di Mascio P, Ronsein GE. Comparing Data-Independent Acquisition and Parallel Reaction Monitoring in Their Abilities To Differentiate High-Density Lipoprotein Subclasses. J Proteome Res. 2020;19(1):248‐259. doi:10.1021/acs.jproteome.9b00511
HDL from 30 healthy individuals	size-exclusion chromatography	LC-MS/MS analysis	Eicosapentaenoic acid (EPA) and docosahexaenoic acid (DHA) similarly altered HDL subclass profile and proteome, and down regulated HDL proteins related to inflammation, with EPA-rich oil to a greater extent. Furthermore, EPA-rich oil increased apoM abundance versus DHA-rich oil (p < 0.05)	Yang ZH, Amar M, Sampson M, et al. Comparison of Omega-3 Eicosapentaenoic Acid Versus Docosahexaenoic Acid-Rich Fish Oil Supplementation on Plasma Lipids and Lipoproteins in Normolipidemic Adults. Nutrients. 2020;12(3):749. Published 2020 Mar 12. doi:10.3390/nu12030749
HDL from healthy donors	Immobilized metal ion affinity chromatography (IMAC) and metal oxide affinity chromatography (MOAC)	MALDI-MS analysis	apo AI, AII, AIV, CI, CIII, E, J, M, H, serum amyloid A and other nonapoproteins identified	Javeed R, Hussain D, Jabeen F, et al. Enrichment of HDL proteome and phospholipidome from human serum via IMAC/MOAC affinity. Biomed Chromatogr. 2020;34(1):e4693. doi:10.1002/bmc.4693
S/M/L-HDL from C57BL/6J male mice	high-resolution size exclusion chromatography followed by phospholipid-associated proteins capture (Calcium Silicate Hydrate)	LC-ESI-MS/MS	HDL proteins (39 in S-HDL, 27 in M-HDL and 29 in L-HDL) were identified and grouped into 4 functional categories (lipid metabolism, immune response, coagulation, and others). Beside their essencial functions of cholesterol efflux and immune response, HDL aquired antioxidative and cholesterol clearance functions by recruiting Pon1 and ApoE during HDL maturation	Zhang Y, Gordon SM, Xi H, et al. HDL subclass proteomic analysis and functional implication of protein dynamic change during HDL maturation. Redox Biol. 2019;24:101222. doi:10.1016/j.redox.2019.101222
HDL from two cohorts of T1DM patients (n=47, n=100). T1D without complications vs T1D with complications	sequential density ultracentrifugation	Targeted proteomics (35 proteins): LC-MS/MS analysis	Elevated concentrations of M-HDL particles and elevated levels of HDL-associated PON1 may contribute to long-term protection from the vascular complications of diabetes by pathways that are independent of total cholesterol and HDL cholesterol. ↑ APOC1, APOE, complement C3, APOC2, APOM, and PON1, ↓ APOA4 and retinol-binding protein 4 (RBP4). In the female subgroup analysis: ↑ APOC1 and PON1, ↓ APO…	Vaisar T, Kanter JE, Wimberger J, et al. High Concentration of Medium-Sized HDL Particles and Enrichment in HDL Paraoxonase 1 Associate With Protection From Vascular Complications in People With Long-standing Type 1 Diabetes. Diabetes Care. 2020;43(1):178‐186. doi:10.2337/dc19-0772
HDL from 9 newly diagnosed T2D patients and 8 healthy controls	immunoaffinity chromatography	LC-MS/MS	Plasma adiponectin levels were reduced in subjects with T2D, which was directly associated with suppressed ABCA1-dependent cholesterol eflux capacity of HDL. The fractional catabolic rates ofHDLcholesterol, apolipoprotein A-II (ApoA-II), ApoJ, ApoA-IV, transthyretin, complement C3, and vitamin D-binding protein (all p < 0.05) were increased in subjects with T2D. Despite increased HDL flux of acut…	Kheniser KG, Osme A, Kim C, Ilchenko S, Kasumov T, Kashyap SR. Temporal Dynamics of High-Density Lipoprotein Proteome in Diet-Controlled Subjects with Type 2 Diabetes. Biomolecules. 2020;10(4):E520. Published 2020 Mar 30. doi:10.3390/biom10040520
HDL from patients after acute ischemic stroke at 2 time points (24 hours, 35 patients; 96 hours, 20 patients) and from 35 control subjects	sequential density ultracentrifugation	data-dependent acquisition (DDA) mass spectrometry and parallel reaction monitoring (PRM) mass spectrometry	Some proteins involved in acute phase response and platelet activation were significantly altered in stroke HDL at 24 and 96 hours (p < 0.05). Accordingly, cholesterol efflux capacity was reduced by 32% (P<0.001) at both time points	Plubell DL, Fenton AM, Rosario S, Bergstrom P, Wilmarth PA, Clark WM, Zakai NA, Quinn JF, Minnier J, Alkayed NJ, Fazio S, Pamir N. High-Density Lipoprotein Carries Markers That Track With Recovery From Stroke. Circ Res. 2020 Oct 23;127(10):1274-1287. doi: 10.1161/CIRCRESAHA.120.316526. Epub 2020 Aug 26. PMID: 32844720; PMCID: PMC7581542.
HDL from healthy donors	anion exchange fast protein liquid chromatography using 100 μL of plasma	Targeted MS: apoA1, apoB, apoJ, apoD, and apoE	Method with high sensitivity, linearity and reproducibility	Seidl C, Flaten Z, Li D. Characterization of human plasma lipoproteins using anion exchange fast protein liquid chromatography and targeted mass spectrometry assay. Proteomics. 2021 Mar;21(6):e2000224. doi: 10.1002/pmic.202000224. Epub 2021 Feb 23. PMID: 33471423.
CVD
Diabetes
Kidney disease
Experimental atherosclerosis
