# Supplementary material for: Apolipoprotein Signature of HDL and LDL from Atherosclerotic Patients in Relation with Carotid Plaque Typology: A Preliminary Report
Source: Biomedicines. 2021 Sep 3;9(9):1156. doi: 10.3390/biomedicines9091156 (PMC8465382; doi:10.3390/biomedicines9091156)
Supplement: Supplementary file 1 [file biomedicines-09-01156-s001.zip › Suppl Material 2.xlsx]

## Sheet: HDL
Proteins identified by our laboratory
Protein Accession	Name	Hits (Davidson's Lab Database)
O14791	Apolipoprotein L1	41
P02647	Apolipoprotein A-I	41
P06727	Apolipoprotein A-IV	41
P02649	Apolipoprotein E	40
P02656	Apolipoprotein C-III	40	Proteins previously identified in minimum of 3 separate laboratories defined "Likely" HDL proteins (Davidson's Lab Database)
P02652	Apolipoprotein A-II	39	Proteins previously identified in 2 separate laboratories (Davidson's Lab Database)
P02654	Apolipoprotein C-I	39
O95445	Apolipoprotein M	38
P01009	Alpha-1-antitrypsin	38
P02655	Apolipoprotein C-II	38
P27169	Serum paraoxonase/arylesterase 1	38
P02765	Alpha-2-HS-glycoprotein	36
P10909	Clusterin	36
P35542	Serum amyloid A-4 protein	36
P01024	Complement C3	35
P04114	Apolipoprotein B-100	35
P0DJI8/P0DJI9	Serum amyloid A-1 protein/Serum amyloid A-2 protein	35
P02768	Serum albumin	34
P05090	Apolipoprotein D	34
P00739	Haptoglobin-related protein	33
P02766	Transthyretin	33
P02671	Fibrinogen alpha chain	32
Q13790	Apolipoprotein F	32
P02774	Vitamin D-binding protein	30
P02749	Beta-2-glycoprotein 1	29
P02760	Protein AMBP	29
P00738	Haptoglobin	28
P04004	Vitronectin	28
P55058	Phospholipid transfer protein	28
P01019	Angiotensinogen	27
P0C0L5	Complement C4-B	27
P68871	Hemoglobin subunit beta	26
Q14624	Inter-alpha-trypsin inhibitor heavy chain H4	26
P55056	Apolipoprotein C-IV	25
P00734	Prothrombin	24
P01023	Alpha-2-macroglobulin	24
P01834	Immunoglobulin kappa constant	24
P08519	Apolipoprotein(a)	24
P69905	Hemoglobin subunit alpha	24
P02748	Complement component C9	23
P19652	Alpha-1-acid glycoprotein 2	23
Q15166	Serum paraoxonase/lactonase 3	23
P05155	Plasma protease C1 inhibitor	22
P0C0L4	Complement C4-A	22
P02675	Fibrinogen beta chain	21
P08697	Alpha-2-antiplasmin	21
P01857	Immunoglobulin heavy constant gamma 1	20
Q9UHG3	Prenylcysteine oxidase 1	20
P02679	Fibrinogen gamma chain	19
P05546	Heparin cofactor 2	19
P19823	Inter-alpha-trypsin inhibitor heavy chain H2	19
P01876	Immunoglobulin heavy constant alpha 1	18
P02763	Alpha-1-acid glycoprotein 1	18
P02775	Platelet basic protein	17
P06396	Gelsolin	17
P01859	Immunoglobulin heavy constant gamma 2	16
P18428	Lipopolysaccharide-binding protein	15
P07988	Pulmonary surfactant-associated protein B	14
P43652	Afamin	14
P25311	Zinc-alpha-2-glycoprotein	13
P49913	Cathelicidin antimicrobial peptide	13
P61769	Beta-2-microglobulin	13
P01860	Immunoglobulin heavy constant gamma 3	10
P58335	Anthrax toxin receptor 2	10
P81605	Dermcidin	10
B9A064	Immunoglobulin lambda-like polypeptide 5	9
P01871	Immunoglobulin heavy constant mu	8
P05556	Integrin beta-1	7
P08514	Integrin alpha-Iib	7
P15144	Aminopeptidase N	7
P21333	Filamin-A	7
Q6Q788	Apolipoprotein A-V	7
Q9BUN1	Protein MENT	7
P07602	Prosaposin	6
Q9Y490	Talin-1	6
P02730	Band 3 anion transport protein	5
P05106	Integrin beta-3	5
Q8NBP7	Proprotein convertase subtilisin/kexin type 9	5
P01889	HLA class I histocompatibility antigen, B alpha chain	4
P17301	Integrin alpha-2	4
P16070	CD44 antigen OS=Homo sapiens	3
P63104	14-3-3 protein zeta/delta	3
Q86YZ3	Hornerin	3
P05107	Integrin beta-2	2
Q96PL1	Secretoglobin family 3A member 2	2
P55103	Inhibin beta C chain	1
P62805	Histone H4	1
Q5D862	Filaggrin-2 OS=Homo sapiens	1
Q6UWP8	Suprabasin	1
Q9BX93	Group XIIB secretory phospholipase A2-like protein	1
Q9UM47	Neurogenic locus notch homolog protein 3	1
A0A286LDB6	MHC class I antigen	0
A0A2S0SYV8	MHC class I antigen	0
A0A384MDQ7	Epididymis secretory sperm binding protein	0
A0A3S6RFT4	MHC class I antigen	0
A0A411E080	MHC class I antigen	0
A0A5E4	Uncharacterized protein	0
A0A5J6CWT4	MHC class I antigen	0
A2RRP1	Neuroblastoma-amplified sequence	0
A5A3E0	POTE ankyrin domain family member F	0
E5FQ47	HLA-A9HH antigen	0
O15400	Syntaxin-7	0
P02549	Spectrin alpha chain, erythrocytic 1	0
P02786	Transferrin receptor protein 1	0
P02787	Serotransferrin	0
P04003	C4b-binding protein alpha chain	0
P0DOX2	Immunoglobulin alpha-2 heavy chain	0
P0DOX6	Immunoglobulin mu heavy chain	0
P0DOY2	Immunoglobulin lambda constant 2	0
P12883	Myosin-7	0
P27105	Erythrocyte band 7 integral membrane protein	0
Q1HP67	Lipoprotein, Lp(A)	0
Q29689	MHC class I antigen	0
Q5FWF1	ADAMTS8 protein (Fragment)	0
Q6J1Z7	Hemoglobin beta (Fragment)	0
Q8TCD0	Uncharacterized protein	0
Q8TDL5	BPI fold-containing family B member 1	0
Q96JI7	Spatacsin	0
Q96KN2	Beta-Ala-His dipeptidase	0
Q96PX9	Pleckstrin homology domain-containing family G member 4B	0
Q96QR1	Secretoglobin family 3A member 1	0
Q9HBI1	Beta-parvin	0
Q9HCU0	Endosialin	0
Q9UHB9	Signal recognition particle subunit SRP68	0
Q9Y5B2	Junction adhesion molecule	0
S6AU97	MHC class I antigen	0
V9HW68	Epididymis luminal protein 214	0
V9HWI6	Epididymis secretory protein Li 51	0

## Sheet: LDL
Proteins identified by our laboratory
Protein Accession	name	Hits (Davidson's Lab Database)
P02647	Apolipoprotein A-I	4
P02649	Apolipoprotein E	4
P02655	Apolipoprotein C-II	4	Proteins previously identified in minimum of 2 separate laboratories defined "Likely" LDL proteins (Davidson's Lab Database)
P02656	Apolipoprotein C-III	4	Proteins previously identified in 1 laboratory (Davidson's Lab Database)
P04114	Apolipoprotein B-100	4
P10909	Clusterin	4
P35542	Serum amyloid A-4 protein	4
P06727	Apolipoprotein A-IV	3
O14791	Apolipoprotein L1	2
O95445	Apolipoprotein M	2
P01009	Alpha-1-antitrypsin	2
P02652	Apolipoprotein A-II	2
P02654	Apolipoprotein C-I	2
P02671	Fibrinogen alpha chain	2
P02768	Serum albumin	2
P05090	Apolipoprotein D	2
P08519	Apolipoprotein(a)	2
P55056	Apolipoprotein C-IV	2
P81605	Dermcidin	2
Q13790	Apolipoprotein F	2
P00738	Haptoglobin	1
P00739	Haptoglobin-related protein	1
P01019	Angiotensinogen	1
P01024	Complement C3	1
P01834	Immunoglobulin kappa constant	1
P01876	Immunoglobulin heavy constant alpha 1	1
P01877	Immunoglobulin heavy constant alpha 2	1
P02679	Fibrinogen gamma chain	1
P02749	Beta-2-glycoprotein 1	1
P02763	Alpha-1-acid glycoprotein 1	1
P02765	Alpha-2-HS-glycoprotein	1
P04004	Vitronectin	1
P04217	Alpha-1B-glycoprotein	1
P06702	Protein S100-A9	1
P0C0L4	Complement C4-A	1
P0C0L5	Complement C4-B	1
P10646	Tissue factor pathway inhibitor	1
P14151	L-selectin	1
P27169	Serum paraoxonase/arylesterase 1	1
Q8TF72	Protein Shroom3	1
Q9UHG3	Prenylcysteine oxidase 1	1
A2RRP1	Neuroblastoma-amplified sequence	0
J3KRZ3	Multidrug and toxin extrusion protein 1 (Fragment)	0
P00450	Ceruloplasmin	0
P01023	Alpha-2-macroglobulin	0
P01857	Immunoglobulin heavy constant gamma 1	0
P01860	Immunoglobulin heavy constant gamma 3	0
P02549	Spectrin alpha chain, erythrocytic 1	0
P02675	Fibrinogen beta chain	0
P02748	Complement component C9	0
P02787	Serotransferrin	0
P06396	Gelsolin	0
P07477	Trypsin-1	0
P08670	Vimentin	0
P0DJI8	Serum amyloid A-1 protein	0
P0DJI9	Serum amyloid A-2 protein	0
P0DOX6	Immunoglobulin mu heavy chain	0
P0DOY2	Immunoglobulin lambda constant 2	0
P11277	Spectrin beta chain, erythrocytic	0
P12273	Prolactin-inducible protein	0
P13987	CD59 glycoprotein	0
P15924	Desmoplakin	0
P19652	Alpha-1-acid glycoprotein 2	0
P21333	Filamin-A	0
P21926	CD9 antigen	0
P23229	Integrin alpha-6 OS=Homo sapiens	0
P55058	Phospholipid transfer protein	0
P59666	Neutrophil defensin 3	0
P68366	Tubulin alpha-4A chain	0
P98164	Low-density lipoprotein receptor-related protein 2	0
Q00059	Transcription factor A, mitochondrial	0
Q1HP67	Lipoprotein, Lp(A)	0
Q59EK9	RUN domain-containing protein 3A	0
Q5D862	Filaggrin-2 OS=Homo sapiens	0
Q5FWF1	ADAMTS8 protein (Fragment)	0
Q6N093	Uncharacterized protein DKFZp686I04196 (Fragment)	0
Q6Q788	Apolipoprotein A-V	0
Q6UWP8	Suprabasin	0
Q8TDL5	BPI fold-containing family B member 1	0
Q8WXG6	MAP kinase-activating death domain protein	0
Q96PX9	Pleckstrin homology domain-containing family G member 4B	0
Q9BUN1	Protein MENT	0
Q9H0M4	Zinc finger CW-type PWWP domain protein 1	0
Q9NU22	Midasin	0
Q9UHB9	Signal recognition particle subunit SRP68	0
Q9Y490	Talin-1	0
S5FLF7	Lipoprotein B (Fragment)	0

## Sheet: HDL exclusive
Protein Accession	Name
A0A286LDB6	MHC class I antigen
A0A2S0SYV8	MHC class I antigen
A0A384MDQ7	Epididymis secretory sperm binding protein
A0A3S6RFT4	MHC class I antigen
A0A411E080	MHC class I antigen
A0A5E4	Uncharacterized protein
A0A5J6CWT4	MHC class I antigen
A5A3E0	POTE ankyrin domain family member F
B9A064	Immunoglobulin lambda-like polypeptide 5
E5FQ47	HLA-A9HH antigen
O15400	Syntaxin-7
P00734	Prothrombin
P01859	Immunoglobulin heavy constant gamma 2
P01871	Immunoglobulin heavy constant mu
P01889	HLA class I histocompatibility antigen, B alpha chain
P02730	Band 3 anion transport protein
P02760	Protein AMBP
P02766	Transthyretin
P02774	Vitamin D-binding protein
P02775	Platelet basic protein
P02786	Transferrin receptor protein 1
P04003	C4b-binding protein alpha chain
P05106	Integrin beta-3
P05107	Integrin beta-2
P05155	Plasma protease C1 inhibitor
P05546	Heparin cofactor 2
P05556	Integrin beta-1
P07602	Prosaposin
P07988	Pulmonary surfactant-associated protein B
P08514	Integrin alpha-Iib
P08697	Alpha-2-antiplasmin
P0DOX2	Immunoglobulin alpha-2 heavy chain
P12883	Myosin-7
P15144	Aminopeptidase N
P16070	CD44 antigen OS=Homo sapiens
P17301	Integrin alpha-2
P18428	Lipopolysaccharide-binding protein
P19823	Inter-alpha-trypsin inhibitor heavy chain H2
P25311	Zinc-alpha-2-glycoprotein
P27105	Erythrocyte band 7 integral membrane protein
P43652	Afamin
P49913	Cathelicidin antimicrobial peptide
P55103	Inhibin beta C chain
P58335	Anthrax toxin receptor 2
P61769	Beta-2-microglobulin
P62805	Histone H4
P63104	14-3-3 protein zeta/delta
P68871	Hemoglobin subunit beta
P69905	Hemoglobin subunit alpha
Q14624	Inter-alpha-trypsin inhibitor heavy chain H4
Q15166	Serum paraoxonase/lactonase 3
Q29689	MHC class I antigen
Q6J1Z7	Hemoglobin beta (Fragment)
Q86YZ3	Hornerin
Q8NBP7	Proprotein convertase subtilisin/kexin type 9
Q8TCD0	Uncharacterized protein
Q96JI7	Spatacsin
Q96KN2	Beta-Ala-His dipeptidase
Q96PL1	Secretoglobin family 3A member 2
Q96QR1	Secretoglobin family 3A member 1
Q9BX93	Group XIIB secretory phospholipase A2-like protein
Q9HBI1	Beta-parvin
Q9HCU0	Endosialin
Q9UM47	Neurogenic locus notch homolog protein 3
Q9Y5B2	Junction adhesion molecule
S6AU97	MHC class I antigen
V9HW68	Epididymis luminal protein 214
V9HWI6	Epididymis secretory protein Li 51

## Sheet: LDL exclusive
Protein Accession	name
J3KRZ3	Multidrug and toxin extrusion protein 1 (Fragment)
P00450	Ceruloplasmin
P01877	Immunoglobulin heavy constant alpha 2
P04217	Alpha-1B-glycoprotein
P06702	Protein S100-A9
P07477	Trypsin-1
P08670	Vimentin
P10646	Tissue factor pathway inhibitor
P11277	Spectrin beta chain, erythrocytic
P12273	Prolactin-inducible protein
P13987	CD59 glycoprotein
P14151	L-selectin
P15924	Desmoplakin
P21926	CD9 antigen
P23229	Integrin alpha-6 OS=Homo sapiens
P59666	Neutrophil defensin 3
P68366	Tubulin alpha-4A chain
P98164	Low-density lipoprotein receptor-related protein 2
Q00059	Transcription factor A, mitochondrial
Q59EK9	RUN domain-containing protein 3A
Q6N093	Uncharacterized protein DKFZp686I04196 (Fragment)
Q8TF72	Protein Shroom3
Q8WXG6	MAP kinase-activating death domain protein
Q9H0M4	Zinc finger CW-type PWWP domain protein 1
Q9NU22	Midasin
S5FLF7	Lipoprotein B (Fragment)

## Sheet: Shared
Protein Accession	name
A2RRP1	Neuroblastoma-amplified sequence
O14791	Apolipoprotein L1
O95445	Apolipoprotein M
P00738	Haptoglobin
P00739	Haptoglobin-related protein
P01009	Alpha-1-antitrypsin
P01019	Angiotensinogen
P01023	Alpha-2-macroglobulin
P01024	Complement C3
P01834	Immunoglobulin kappa constant
P01857	Immunoglobulin heavy constant gamma 1
P01860	Immunoglobulin heavy constant gamma 3
P01876	Immunoglobulin heavy constant alpha 1
P02549	Spectrin alpha chain, erythrocytic 1
P02647	Apolipoprotein A-I
P02649	Apolipoprotein E
P02652	Apolipoprotein A-II
P02654	Apolipoprotein C-I
P02655	Apolipoprotein C-II
P02656	Apolipoprotein C-III
P02671	Fibrinogen alpha chain
P02675	Fibrinogen beta chain
P02679	Fibrinogen gamma chain
P02748	Complement component C9
P02749	Beta-2-glycoprotein 1
P02763	Alpha-1-acid glycoprotein 1
P02765	Alpha-2-HS-glycoprotein
P02768	Serum albumin
P02787	Serotransferrin
P04004	Vitronectin
P04114	Apolipoprotein B-100
P05090	Apolipoprotein D
P06396	Gelsolin
P06727	Apolipoprotein A-IV
P08519	Apolipoprotein(a)
P0C0L4	Complement C4-A
P0C0L5	Complement C4-B
P0DJI8	Serum amyloid A-1 protein
P0DJI9	Serum amyloid A-2 protein
P0DOX6	Immunoglobulin mu heavy chain
P0DOY2	Immunoglobulin lambda constant 2
P10909	Clusterin
P19652	Alpha-1-acid glycoprotein 2
P21333	Filamin-A
P27169	Serum paraoxonase/arylesterase 1
P35542	Serum amyloid A-4 protein
P55056	Apolipoprotein C-IV
P55058	Phospholipid transfer protein
P81605	Dermcidin
Q13790	Apolipoprotein F
Q1HP67	Lipoprotein, Lp(A)
Q5D862	Filaggrin-2 OS=Homo sapiens
Q5FWF1	ADAMTS8 protein (Fragment)
Q6Q788	Apolipoprotein A-V
Q6UWP8	Suprabasin
Q8TDL5	BPI fold-containing family B member 1
Q96PX9	Pleckstrin homology domain-containing family G member 4B
Q9BUN1	Protein MENT
Q9UHB9	Signal recognition particle subunit SRP68
Q9UHG3	Prenylcysteine oxidase 1
Q9Y490	Talin-1
