# Supplementary material for: Apolipoprotein Signature of HDL and LDL from Atherosclerotic Patients in Relation with Carotid Plaque Typology: A Preliminary Report
Source: Biomedicines. 2021 Sep 3;9(9):1156. doi: 10.3390/biomedicines9091156 (PMC8465382; doi:10.3390/biomedicines9091156)
Supplement: Supplementary file 1 [file biomedicines-09-01156-s001.zip › Suppl Material 3.xlsx]

## Sheet: HDL
		Technical replicates									Mean values			Fold Changes
Protein Accession	Name	CNTR1	CNTR2	CNTR3	HARD1	HARD2	HARD3	SOFT1	SOFT2	SOFT3	CNTR	HARD	SOFT	HARD/CNTR	SOFT/CNTR	SOFT/HARD
P63104	14-3-3 protein zeta/delta	4.85797e+06	5.29179e+06	6.34133e+06	4.63735e+06	3.74267e+06	1.0226e+07	5.77882e+07	5.50982e+07	5.47739e+07	5.49703e+06	6.20202e+06	5.58868e+07	1.12825	10.1667	9.01106
Q5FWF1	ADAMTS8 protein (Fragment)	9.00939e+06	9.34461e+06	9.02004e+06	8.76501e+06	6.99971e+06	2.189e+07	3.97517e+07	3.84002e+07	4.39698e+07	9.12468e+06	1.25516e+07	4.07072e+07	1.37556	4.46122	3.2432
P43652	Afamin	3.15358e+06	2.63273e+06	3.31225e+06	747087	471377	1.97418e+06	1.03673e+07	9.53918e+06	8.73772e+06	3.03285e+06	1.06421e+06	9.54806e+06	0.350896	3.14821	8.97193		FC>3
P02763	Alpha-1-acid glycoprotein 1	5.3185e+06	4.45711e+06	5.13635e+06	2.51047e+06	3.6177e+06	9.4846e+06	5.09932e+07	4.14058e+07	4.80727e+07	4.97065e+06	5.20426e+06	4.68239e+07	1.047	9.42007	8.99723		FC<0,33
P19652	Alpha-1-acid glycoprotein 2	7.11486e+06	5.93382e+06	9.38303e+06	2.87218e+06	2.87006e+06	7.89949e+06	1.12841e+08	1.16927e+08	1.56429e+08	7.47724e+06	4.54724e+06	1.28732e+08	0.608145	17.2166	28.31
P01009	Alpha-1-antitrypsin	6.29185e+10	6.57351e+10	6.92416e+10	8.07986e+10	8.11278e+10	8.58551e+10	7.25957e+10	7.33281e+10	7.23124e+10	6.59651e+10	8.25939e+10	7.27454e+10	1.25208	1.10279	0.88076
P08697	Alpha-2-antiplasmin	4.01175e+08	4.22127e+08	4.03023e+08	2.5237e+08	2.59392e+08	2.66842e+08	6.95614e+08	7.19593e+08	6.86491e+08	4.08775e+08	2.59534e+08	7.00566e+08	0.634908	1.71382	2.69932
P02765	Alpha-2-HS-glycoprotein	1.07393e+08	1.32187e+08	1.64571e+08	1.15068e+08	1.28737e+08	3.91484e+08	3.8077e+08	3.22802e+08	5.06118e+08	1.34717e+08	2.11763e+08	4.0323e+08	1.57191	2.99316	1.90416
P01023	Alpha-2-macroglobulin	1.30085e+09	1.2174e+09	1.53945e+09	2.69377e+08	1.8717e+08	5.39961e+08	1.16636e+09	7.45515e+08	1.04125e+09	1.35257e+09	3.32169e+08	9.84373e+08	0.245584	0.72778	2.96347
P15144	Aminopeptidase N	2.11995e+06	2.11112e+06	1.96358e+06	2.77624e+06	2.22375e+06	7.2928e+06	3.03835e+07	2.41742e+07	2.54057e+07	2.06488e+06	4.09759e+06	2.66545e+07	1.98442	12.9085	6.5049
P01019	Angiotensinogen	3.05009e+08	3.14485e+08	3.17871e+08	1.30882e+08	1.2791e+08	2.37239e+08	8.66566e+08	1.11225e+09	1.02542e+09	3.12455e+08	1.65344e+08	1.00141e+09	0.529176	3.20498	6.05654
P58335	Anthrax toxin receptor 2	2.97536e+08	2.51652e+08	2.56939e+08	3.24753e+07	2.80993e+07	7.94157e+07	7.84812e+08	1.7282e+08	3.57006e+08	2.68709e+08	4.66634e+07	4.38213e+08	0.173658	1.63081	9.39092
P02647	Apolipoprotein A-I	1.86164e+13	1.85922e+13	1.85882e+13	1.7527e+13	1.75981e+13	1.77927e+13	2.40616e+13	2.40852e+13	2.42968e+13	1.85989e+13	1.76392e+13	2.41479e+13	0.948403	1.29835	1.36898
P02652	Apolipoprotein A-II	2.20073e+12	2.17039e+12	2.20575e+12	2.12699e+12	2.07827e+12	2.12132e+12	3.02091e+12	2.9858e+12	2.76451e+12	2.19229e+12	2.10886e+12	2.92374e+12	0.961944	1.33365	1.38641
P06727	Apolipoprotein A-IV	3.04877e+09	3.05411e+09	3.00231e+09	1.67195e+09	1.64489e+09	1.70249e+09	6.16639e+09	6.04504e+09	5.93241e+09	3.03506e+09	1.67311e+09	6.04795e+09	0.551261	1.99269	3.61479
Q6Q788	Apolipoprotein A-V	2.64548e+09	2.84973e+09	2.97288e+09	2.63643e+09	2.77418e+09	2.67445e+09	2.06713e+09	2.3142e+09	2.25546e+09	2.8227e+09	2.69502e+09	2.21226e+09	0.954767	0.78374	0.82087
P04114	Apolipoprotein B-100	1.10484e+11	9.6912e+10	1.00653e+11	6.87473e+10	6.66102e+10	7.42951e+10	1.00329e+11	9.65707e+10	9.57527e+10	1.02683e+11	6.98842e+10	9.75509e+10	0.680582	0.95002	1.39589
P02654	Apolipoprotein C-I	4.29122e+11	4.34137e+11	4.04455e+11	5.14729e+11	4.897e+11	4.86538e+11	6.82453e+11	6.73743e+11	6.88544e+11	4.22571e+11	4.96989e+11	6.8158e+11	1.17611	1.61294	1.37142
P02655	Apolipoprotein C-II	1.00518e+11	9.99811e+10	1.05413e+11	9.30209e+10	9.34652e+10	9.45162e+10	1.56972e+11	1.55138e+11	1.55747e+11	1.01971e+11	9.36675e+10	1.55952e+11	0.918572	1.52938	1.66496
P02656	Apolipoprotein C-III	5.17738e+11	5.41196e+11	5.19497e+11	5.21792e+11	5.32454e+11	5.35068e+11	7.69943e+11	7.82315e+11	7.80378e+11	5.26144e+11	5.29771e+11	7.77545e+11	1.00689	1.47782	1.4677
P55056	Apolipoprotein C-IV	4.09374e+09	4.10282e+09	3.95397e+09	4.63546e+09	4.50854e+09	4.60293e+09	1.26949e+10	1.22391e+10	1.2714e+10	4.05017e+09	4.58231e+09	1.25493e+10	1.13139	3.09847	2.73865
P05090	Apolipoprotein D	1.63504e+11	1.63037e+11	1.62705e+11	1.19403e+11	1.17673e+11	1.18186e+11	4.08551e+11	4.04966e+11	4.04183e+11	1.63082e+11	1.18421e+11	4.059e+11	0.726141	2.48893	3.42761
P02649	Apolipoprotein E	1.93628e+11	1.90977e+11	1.90108e+11	9.98872e+10	9.93355e+10	1.02163e+11	1.44324e+11	1.4462e+11	1.41755e+11	1.91571e+11	1.00462e+11	1.43566e+11	0.52441	0.749415	1.42906
Q13790	Apolipoprotein F	1.44398e+10	1.41612e+10	1.30267e+10	1.01063e+10	9.63412e+09	9.67478e+09	5.55427e+10	5.31256e+10	5.33045e+10	1.38759e+10	9.80506e+09	5.3991e+10	0.706625	3.89099	5.50644
O14791	Apolipoprotein L1	1.12352e+10	1.11214e+10	1.07991e+10	6.23394e+09	6.41412e+09	6.28046e+09	5.62643e+10	5.68307e+10	5.57083e+10	1.10519e+10	6.30951e+09	5.62678e+10	0.570898	5.09123	8.91793
O95445	Apolipoprotein M	5.02311e+10	5.16987e+10	4.80573e+10	3.85027e+10	3.68322e+10	3.76192e+10	1.24117e+11	1.23831e+11	1.24063e+11	4.99957e+10	3.76514e+10	1.24003e+11	0.753092	2.48028	3.29346
P08519	Apolipoprotein(a)	4.05177e+09	4.5032e+09	4.50115e+09	1.03088e+09	9.74013e+08	1.05434e+09	5.00047e+08	5.2903e+08	5.20474e+08	4.35204e+09	1.01974e+09	5.16517e+08	0.234314	0.118684	0.506517
P02730	Band 3 anion transport protein	4.71011e+07	4.17461e+07	6.48139e+07	1.30773e+07	1.99634e+07	1.71677e+07	7.3907e+08	1.07923e+09	1.12073e+09	5.12204e+07	1.67361e+07	9.79675e+08	0.326747	19.1267	58.5366
P02749	Beta-2-glycoprotein 1	1.46292e+08	8.39555e+07	1.55962e+08	1.19107e+07	1.20527e+07	9.36785e+07	1.01137e+09	4.90116e+08	9.05512e+08	1.28736e+08	3.9214e+07	8.02332e+08	0.304607	6.23236	20.4603
P61769	Beta-2-microglobulin	4.60565e+08	4.18299e+08	3.63608e+08	2.21183e+08	1.98372e+08	2.32476e+08	1.98025e+08	2.0067e+08	2.25692e+08	4.14157e+08	2.17344e+08	2.08129e+08	0.524786	0.502536	0.957603
Q96KN2	Beta-Ala-His dipeptidase	1.77433e+06	1.25054e+06	1.87493e+06	498904	810708	1.293e+06	4.44846e+07	6.8935e+07	6.92044e+07	1.63326e+06	867538	6.08747e+07	0.531168	37.2718	70.1694
Q9HBI1	Beta-parvin	1.56147e+06	1.84132e+06	1.95417e+06	432540	484686	840247	5.68277e+06	6.81463e+06	8.8224e+06	1.78565e+06	585824	7.1066e+06	0.328073	3.97983	12.1309
Q8TDL5	BPI fold-containing family B member 1	2.70399e+06	2.06307e+06	4.04267e+06	623512	464746	1.45725e+06	1.25325e+08	9.67386e+07	1.39113e+08	2.93657e+06	848502	1.20392e+08	0.288943	40.9975	141.888
P04003	C4b-binding protein alpha chain	9.05889e+06	1.10677e+07	1.20295e+07	5.77108e+06	5.61826e+06	1.42611e+07	5.24452e+07	4.22016e+07	5.07192e+07	1.07187e+07	8.55016e+06	4.84553e+07	0.797687	4.52064	5.66718
P49913	Cathelicidin antimicrobial peptide	4.4739e+07	5.07147e+07	5.0673e+07	2.56807e+07	2.61878e+07	2.80219e+07	1.43191e+08	1.44235e+08	1.44605e+08	4.87089e+07	2.66301e+07	1.4401e+08	0.54672	2.95655	5.4078
P16070	CD44 antigen OS=Homo sapiens	4.26815e+07	4.96198e+07	4.47628e+07	6.12285e+06	3.88594e+06	1.9068e+07	2.46486e+07	6.67106e+07	7.09467e+07	4.5688e+07	9.69226e+06	5.4102e+07	0.21214	1.18416	5.58198
P10909	Clusterin	3.48507e+09	3.6224e+09	3.53227e+09	6.92136e+08	7.03726e+08	1.80097e+09	1.26287e+10	1.34613e+10	1.38469e+10	3.54658e+09	1.06561e+09	1.33123e+10	0.300461	3.75356	12.4927
P01024	Complement C3	5.19983e+10	6.18481e+10	6.15283e+10	3.72916e+10	3.60391e+10	4.17709e+10	1.34728e+11	1.37778e+11	1.13182e+11	5.84582e+10	3.83672e+10	1.28563e+11	0.656318	2.19922	3.35084
P0C0L4	Complement C4-A	1.56542e+09	1.33944e+09	1.80023e+09	2.6297e+08	2.99848e+08	8.245e+08	3.82995e+09	4.82546e+09	3.75226e+09	1.56836e+09	4.62439e+08	4.13589e+09	0.294855	2.63707	8.94363
P0C0L5	Complement C4-B	1.48708e+09	1.24069e+09	1.8986e+09	2.48113e+08	3.16252e+08	7.77073e+08	3.81508e+09	4.53604e+09	3.63062e+09	1.54213e+09	4.47146e+08	3.99391e+09	0.289954	2.58987	8.93201
P02748	Complement component C9	1.66096e+07	3.23115e+07	3.58951e+07	3.08278e+07	1.87555e+07	5.43161e+07	7.73018e+07	7.00871e+07	8.06514e+07	2.8272e+07	3.46332e+07	7.60135e+07	1.225	2.68864	2.19482
P81605	Dermcidin	8.04422e+06	7.2763e+06	5.58561e+06	5.60329e+06	3.7398e+06	1.35979e+07	1.17471e+06	2.07984e+06	2.1537e+06	6.96871e+06	7.64699e+06	1.80275e+06	1.09733	0.258692	0.235746
Q9HCU0	Endosialin	3.08732e+06	2.24652e+06	2.75937e+06	3.32659e+06	2.20238e+06	7.60253e+06	2.16575e+07	1.98774e+07	3.09423e+07	2.69774e+06	4.37716e+06	2.41591e+07	1.62253	8.9553	5.51934
V9HW68	Epididymis luminal protein 214	7.70917e+08	5.50523e+08	8.95921e+08	6.18875e+07	3.53911e+07	2.19295e+08	1.75673e+09	9.65644e+08	1.32388e+09	7.3912e+08	1.05525e+08	1.34875e+09	0.14277	1.82481	12.7814
V9HWI6	Epididymis secretory protein Li 51	7.09204e+07	7.55038e+07	6.72371e+07	4.29807e+07	3.85576e+07	1.10247e+08	6.58795e+06	8.6055e+06	6.46333e+06	7.12204e+07	6.39285e+07	7.21893e+06	0.897614	0.10136	0.112922
A0A384MDQ7	Epididymis secretory sperm binding protein	7.15035e+08	7.01377e+08	7.22486e+08	1.9946e+08	2.14401e+08	6.63934e+08	1.56504e+10	1.65655e+10	1.99123e+10	7.12966e+08	3.59265e+08	1.73761e+10	0.503903	24.3715	48.3656
P27105	Erythrocyte band 7 integral membrane protein	7.90571e+06	4.88621e+06	6.95093e+06	3.31043e+06	2.82827e+06	1.46759e+07	1.70099e+08	1.3549e+08	1.90622e+08	6.58095e+06	6.9382e+06	1.65403e+08	1.05429	25.1337	23.8395
P02671	Fibrinogen alpha chain	1.68384e+08	1.68686e+08	1.80838e+08	7.68214e+07	4.47295e+07	1.9806e+08	9.22315e+07	1.04141e+08	1.07096e+08	1.72636e+08	1.06537e+08	1.01156e+08	0.617118	0.58595	0.949494
P02675	Fibrinogen beta chain	1.20952e+09	1.07936e+09	1.16229e+09	4.9233e+08	4.5859e+08	1.63249e+09	4.18538e+08	4.66302e+08	3.16894e+08	1.15039e+09	8.61135e+08	4.00578e+08	0.748559	0.34821	0.465174
P02679	Fibrinogen gamma chain	1.88431e+09	1.66981e+09	1.74159e+09	4.6501e+08	5.64601e+08	2.06588e+09	6.53288e+08	6.39409e+08	7.37263e+08	1.76523e+09	1.03183e+09	6.76653e+08	0.584529	0.383322	0.65578
Q5D862	Filaggrin-2 OS=Homo sapiens	3.24733e+07	1.66408e+07	3.61149e+07	2.66471e+07	1.45697e+07	5.1231e+07	3.63865e+07	1.27767e+08	1.09066e+08	2.84096e+07	3.08159e+07	9.10731e+07	1.0847	3.20571	2.95539
P21333	Filamin-A	1.14316e+08	7.56072e+07	7.80446e+07	5.78341e+07	5.98233e+07	2.12082e+08	1.26964e+08	1.32046e+08	1.56384e+08	8.93225e+07	1.09913e+08	1.38465e+08	1.23052	1.55016	1.25976
P06396	Gelsolin	2.75268e+08	3.39885e+08	3.33674e+08	1.72895e+08	2.52993e+08	8.51108e+08	3.17789e+08	2.0579e+08	2.57236e+08	3.16276e+08	4.25665e+08	2.60272e+08	1.34587	0.822927	0.611447
Q9BX93	Group XIIB secretory phospholipase A2-like protein	2.21177e+06	2.29625e+06	1.76706e+06	2.31555e+06	1.45764e+06	9.57835e+06	6.59261e+06	4.58595e+06	5.06245e+06	2.09169e+06	4.45051e+06	5.41367e+06	2.12771	2.58818	1.21641
P00738	Haptoglobin	4.62331e+08	4.8918e+08	4.56728e+08	1.52868e+08	1.2338e+08	5.47832e+08	2.09465e+09	2.22557e+09	2.04008e+09	4.69413e+08	2.74693e+08	2.1201e+09	0.585185	4.51649	7.71806
P00739	Haptoglobin-related protein	9.42968e+08	8.49397e+08	1.00688e+09	1.48675e+08	1.42939e+08	2.54741e+08	3.54981e+09	3.51053e+09	3.88056e+09	9.33083e+08	1.82118e+08	3.64697e+09	0.195179	3.90851	20.0253
Q6J1Z7	Hemoglobin beta (Fragment)	6.57049e+08	4.76671e+08	4.9186e+08	6.09404e+07	7.0611e+07	1.3835e+08	1.7485e+09	1.86564e+09	1.80357e+09	5.4186e+08	8.99672e+07	1.8059e+09	0.166034	3.33279	20.0729
P69905	Hemoglobin subunit alpha	2.28627e+09	1.8037e+09	2.00948e+09	4.0003e+07	6.16125e+07	2.72888e+08	2.64961e+09	2.78985e+09	2.26356e+09	2.03315e+09	1.24835e+08	2.56767e+09	0.0613995	1.2629	20.5686
P68871	Hemoglobin subunit beta	8.71411e+08	5.52388e+08	6.64486e+08	1.99616e+08	1.05066e+08	2.68505e+08	4.22569e+09	3.74003e+09	3.89777e+09	6.96095e+08	1.91063e+08	3.9545e+09	0.274478	5.68097	20.6974
P05546	Heparin cofactor 2	6.35747e+06	4.70741e+06	6.17138e+06	1.07336e+06	805444	3.56542e+06	1.83334e+07	1.50435e+07	1.19089e+07	5.74542e+06	1.81474e+06	1.50953e+07	0.315859	2.62736	8.31814
P62805	Histone H4	8.43067e+07	8.49307e+07	5.51829e+07	2.8375e+07	2.665e+07	7.52368e+07	2.15972e+08	2.01635e+08	2.19951e+08	7.48068e+07	4.34206e+07	2.12519e+08	0.580437	2.84091	4.89443
P01889	HLA class I histocompatibility antigen, B alpha chain	8.2935e+07	8.22713e+07	9.08808e+07	2.98847e+07	2.26102e+07	1.13661e+08	2.42411e+08	2.29122e+08	2.46736e+08	8.53624e+07	5.53853e+07	2.39423e+08	0.648825	2.80478	4.32286
E5FQ47	HLA-A9HH antigen	4.78899e+07	5.30125e+07	6.21861e+07	2.13064e+07	2.33585e+07	1.07708e+08	3.17405e+08	3.59329e+08	3.54518e+08	5.43628e+07	5.0791e+07	3.43751e+08	0.934298	6.32327	6.76794
Q86YZ3	Hornerin	5.00141e+06	4.64359e+06	4.51684e+06	2.81774e+06	1.82464e+06	6.85252e+06	823372	553477	939236	4.72061e+06	3.83164e+06	772029	0.811682	0.163544	0.201488
P0DOX2	Immunoglobulin alpha-2 heavy chain	2.57489e+08	1.97333e+08	3.31312e+08	4.1591e+07	3.14873e+07	7.66195e+07	4.51523e+08	4.89044e+08	5.30728e+08	2.62045e+08	4.98993e+07	4.90432e+08	0.190423	1.87156	9.82844
P01876	Immunoglobulin heavy constant alpha 1	6.42338e+08	5.30018e+08	8.16593e+08	6.58245e+07	6.23863e+07	2.03779e+08	1.25874e+09	1.82224e+09	1.68252e+09	6.62983e+08	1.10663e+08	1.58783e+09	0.166917	2.39498	14.3484
P01857	Immunoglobulin heavy constant gamma 1	7.70818e+08	5.50491e+08	8.95456e+08	6.18875e+07	3.53911e+07	2.90406e+08	1.75641e+09	9.65524e+08	1.32388e+09	7.38922e+08	1.29228e+08	1.34861e+09	0.174887	1.8251	10.4359
P01859	Immunoglobulin heavy constant gamma 2	1.65978e+08	1.70063e+08	1.87248e+08	2.96542e+06	1.12938e+07	3.92437e+06	3.03518e+08	1.81243e+08	1.69708e+08	1.7443e+08	6.0612e+06	2.18156e+08	0.0347487	1.25068	35.9923
P01860	Immunoglobulin heavy constant gamma 3	2.2802e+08	2.72367e+08	3.33367e+08	9.21263e+06	2.2345e+07	2.50829e+07	6.01014e+08	5.1088e+08	9.60925e+07	2.77918e+08	1.88802e+07	4.02662e+08	0.0679343	1.44885	21.3273
P01871	Immunoglobulin heavy constant mu	1.23553e+09	7.70117e+08	1.74451e+09	4.57561e+07	7.58447e+08	1.99838e+09	1.78768e+09	2.14226e+09	1.76752e+09	1.25005e+09	9.34195e+08	1.89916e+09	0.747326	1.51926	2.03293
P01834	Immunoglobulin kappa constant	1.17601e+09	1.29888e+09	1.35533e+09	2.27427e+08	3.41773e+08	7.04235e+08	1.74184e+09	2.07659e+09	2.62726e+09	1.27674e+09	4.24478e+08	2.14856e+09	0.332471	1.68285	5.06165
P0DOY2	Immunoglobulin lambda constant 2	6.21679e+08	6.31281e+08	7.11347e+08	1.15693e+08	7.97677e+07	3.30952e+08	1.09472e+09	1.09284e+09	1.13324e+09	6.54769e+08	1.75471e+08	1.10693e+09	0.267989	1.69057	6.30835
B9A064	Immunoglobulin lambda-like polypeptide 5	6.22651e+08	4.05091e+08	7.12754e+08	1.15855e+08	7.99208e+07	3.3189e+08	1.09773e+09	1.09988e+09	1.13501e+09	5.80166e+08	1.75889e+08	1.11087e+09	0.30317	1.91475	6.31578
P0DOX6	Immunoglobulin mu heavy chain	1.11886e+09	6.32336e+08	1.70753e+09	-2.83357e+06	7.15287e+08	1.88125e+09	1.59552e+09	1.92932e+09	1.57273e+09	1.15291e+09	8.64569e+08	1.69919e+09	0.749902	1.47383	1.96536
P55103	Inhibin beta C chain	671557	1.07881e+06	1.40343e+06	1.02088e+06	676489	991435	4.33186e+06	8.09735e+06	3.66671e+07	1.05127e+06	896267	1.63654e+07	0.852558	15.5673	18.2596
P17301	Integrin alpha-2	1.67386e+06	1.00411e+07	1.48454e+07	3.85756e+06	8.65723e+06	3.38285e+06	1.36161e+07	3.40669e+07	6.98143e+07	8.85344e+06	5.29922e+06	3.91658e+07	0.598549	4.42379	7.39086
P08514	Integrin alpha-Iib	6.67049e+07	5.49562e+07	5.43515e+07	4.50714e+07	3.55777e+07	1.31775e+08	7.13122e+08	7.17971e+08	7.33523e+08	5.86709e+07	7.0808e+07	7.21539e+08	1.20687	12.2981	10.1901
P05556	Integrin beta-1	2.34626e+07	1.10261e+07	1.75256e+07	3.57203e+06	6.45662e+06	1.37987e+07	1.71189e+08	6.85173e+07	1.99404e+08	1.73381e+07	7.94245e+06	1.4637e+08	0.458092	8.4421	18.4288
P05107	Integrin beta-2	1.67576e+06	2.23754e+06	1.0031e+06	776903	333925	1.63052e+06	5.48851e+06	4.46223e+06	3.34518e+06	1.6388e+06	913783	4.43197e+06	0.557594	2.7044	4.85013
P05106	Integrin beta-3	1.81051e+07	1.90897e+07	5.72269e+06	1.24544e+07	1.37886e+07	3.37974e+07	9.6317e+07	1.68894e+08	1.54449e+08	1.43058e+07	2.00135e+07	1.39887e+08	1.39897	9.77829	6.98963
P19823	Inter-alpha-trypsin inhibitor heavy chain H2	2.96028e+08	3.16945e+08	3.02359e+08	1.72698e+08	1.59683e+08	1.48647e+08	2.64245e+08	2.71278e+08	2.72475e+08	3.05111e+08	1.60342e+08	2.69333e+08	0.525522	0.882738	1.67974
Q14624	Inter-alpha-trypsin inhibitor heavy chain H4	2.47038e+07	4.63464e+07	4.79266e+07	2.33986e+07	1.84184e+07	5.87197e+07	4.23915e+07	5.09467e+07	6.27447e+07	3.96589e+07	3.35123e+07	5.20276e+07	0.845012	1.31188	1.55249
Q9Y5B2	Junction adhesion molecule	2.52533e+06	7.25795e+06	1.02111e+06	582776	1.47425e+06	2.02643e+06	1.13161e+07	1.40708e+07	1.87221e+07	3.60146e+06	1.36115e+06	1.4703e+07	0.377943	4.08251	10.8019
P18428	Lipopolysaccharide-binding protein	3.24577e+07	2.3554e+07	2.64472e+07	7.75848e+06	1.59648e+07	1.44088e+07	9.6786e+07	6.35024e+07	2.64184e+08	2.74863e+07	1.27107e+07	1.41491e+08	0.462438	5.14769	11.1316
Q1HP67	Lipoprotein, Lp(A)	2.13765e+10	3.69484e+10	4.14319e+10	2.7557e+09	3.41713e+09	6.97332e+09	9.96609e+08	2.005e+09	1.68042e+09	3.32522e+10	4.38205e+09	1.56068e+09	0.131782	0.0469345	0.356153
Q29689	MHC class I antigen	7.34776e+06	8.17104e+06	5.4867e+06	1.84063e+06	1.94283e+06	7.23507e+06	6.53739e+06	5.04052e+07	5.63166e+07	7.00183e+06	3.67284e+06	3.77531e+07	0.524554	5.39188	10.279
A0A286LDB6	MHC class I antigen	8.85499e+07	5.39783e+07	7.60275e+07	2.00205e+07	8.47538e+06	9.16098e+06	4.64708e+08	4.83999e+08	3.64728e+08	7.28519e+07	1.25523e+07	4.37812e+08	0.172299	6.00961	34.879
S6AU97	MHC class I antigen	8.90549e+07	5.39107e+07	7.60327e+07	2.00931e+07	8.42338e+06	9.02875e+06	4.60133e+08	4.8153e+08	3.60693e+08	7.29994e+07	1.25151e+07	4.34119e+08	0.171441	5.94687	34.6877
A0A3S6RFT4	MHC class I antigen	1.26296e+08	9.40142e+07	1.1344e+08	1.49316e+07	1.2419e+07	1.21265e+08	4.04968e+08	3.77343e+08	2.66813e+08	1.1125e+08	4.95385e+07	3.49708e+08	0.44529	3.14344	7.05931
A0A411E080	MHC class I antigen	1.24506e+08	1.34652e+08	1.49779e+08	3.35929e+07	1.35532e+07	1.12205e+08	5.34821e+08	5.30263e+08	5.47157e+08	1.36312e+08	5.31171e+07	5.37414e+08	0.389671	3.94252	10.1175
A0A5J6CWT4	MHC class I antigen	1.24546e+08	1.3472e+08	1.49823e+08	3.36467e+07	1.36052e+07	1.12337e+08	5.42286e+08	5.33455e+08	5.52155e+08	1.36363e+08	5.31964e+07	5.42632e+08	0.390109	3.97932	10.2005
A0A2S0SYV8	MHC class I antigen	8.39914e+07	5.37169e+07	7.53087e+07	1.88527e+07	7.46928e+06	6.43319e+06	4.53359e+08	4.43811e+08	3.16377e+08	7.10057e+07	1.09184e+07	4.04516e+08	0.153768	5.69695	37.049
P12883	Myosin-7	1.84262e+06	1.10825e+06	1.25773e+06	613496	942866	2.44969e+06	2.35694e+06	1.4456e+06	489419	1.40286e+06	1.33535e+06	1.43066e+06	0.951876	1.01981	1.07137
A2RRP1	Neuroblastoma-amplified sequence	2.72209e+06	7.24847e+06	6.7014e+06	489291	7.2379e+06	1.24067e+07	8.69762e+06	4.40984e+06	3.15545e+07	5.55732e+06	6.7113e+06	1.48873e+07	1.20765	2.67886	2.21824
Q9UM47	Neurogenic locus notch homolog protein 3	734310	1.10537e+06	437052	734027	721138	2.62755e+06	9.28641e+06	4.31151e+06	8.98845e+06	758910	1.3609e+06	7.52879e+06	1.79324	9.92053	5.5322
P55058	Phospholipid transfer protein	3.34463e+09	4.05954e+09	4.55598e+09	1.50351e+09	1.61341e+09	5.91478e+09	8.69905e+09	8.58892e+09	8.74134e+09	3.98672e+09	3.01057e+09	8.67644e+09	0.75515	2.17634	2.88199
P05155	Plasma protease C1 inhibitor	3.07689e+07	3.22989e+07	2.65935e+07	1.03278e+07	1.45841e+07	3.00811e+07	3.72884e+08	2.82902e+08	2.4912e+08	2.98871e+07	1.8331e+07	3.01635e+08	0.613341	10.0925	16.4549
P02775	Platelet basic protein	7.0513e+06	4.16656e+07	3.95476e+07	8.76772e+06	2.18293e+07	6.45257e+07	3.74238e+09	3.72248e+09	3.98735e+09	2.94215e+07	3.17076e+07	3.8174e+09	1.0777	129.749	120.394
Q96PX9	Pleckstrin homology domain-containing family G member 4B	4.01726e+11	4.13391e+11	4.21939e+11	3.27028e+11	3.23555e+11	-2.13238e+08	6.39002e+11	6.57103e+11	6.55642e+11	4.12352e+11	2.1679e+11	6.50582e+11	0.52574	1.57774	3.00098
A5A3E0	POTE ankyrin domain family member F	3.25693e+07	2.40153e+07	1.05562e+07	1.29869e+07	6.12627e+06	5.78346e+07	1.23841e+08	5.22343e+07	4.10921e+07	2.23803e+07	2.56492e+07	7.23891e+07	1.14607	3.23451	2.82227
Q9UHG3	Prenylcysteine oxidase 1	7.75088e+07	1.22783e+08	2.16251e+07	1.36265e+07	1.10486e+07	1.08328e+07	8.19271e+08	9.45095e+08	6.7189e+08	7.39724e+07	1.18359e+07	8.12085e+08	0.160005	10.9782	68.6118
Q8NBP7	Proprotein convertase subtilisin/kexin type 9	2.17544e+07	6.07257e+07	-5.82999e+06	5.12204e+07	3.6322e+07	2.00297e+08	1.97935e+08	1.98436e+08	1.98145e+08	2.555e+07	9.59466e+07	1.98172e+08	3.75524	7.75623	2.06544
P07602	Prosaposin	2.69538e+06	5.57092e+06	1.57152e+07	3.69427e+06	6.55676e+06	2.2086e+07	4.54723e+07	2.28893e+07	1.1895e+07	7.99384e+06	1.0779e+07	2.67522e+07	1.34841	3.3466	2.48188
P02760	Protein AMBP	7.57132e+07	8.02168e+07	7.46055e+07	4.02112e+07	3.83899e+07	4.37451e+07	2.54281e+08	2.42777e+08	2.04158e+08	7.68452e+07	4.07821e+07	2.33739e+08	0.530705	3.04169	5.73141
Q9BUN1	Protein MENT	9.57468e+06	2.87702e+07	2.33749e+07	2.21507e+06	2.38473e+06	2.04046e+07	4.546e+06	1.95478e+07	1.51612e+07	2.05732e+07	8.3348e+06	1.3085e+07	0.405128	0.636019	1.56992
P00734	Prothrombin	1.07373e+07	1.7788e+07	1.59151e+07	1.21775e+06	1.45946e+06	3.81777e+06	2.5903e+07	2.30122e+07	2.01169e+07	1.48135e+07	2.16499e+06	2.30107e+07	0.14615	1.55337	10.6285
P07988	Pulmonary surfactant-associated protein B	6.5944e+08	8.43932e+08	6.38675e+08	1.73106e+08	1.50248e+08	3.22168e+08	1.40949e+09	1.50529e+09	1.40224e+09	7.14016e+08	2.15174e+08	1.439e+09	0.301357	2.01536	6.68763
Q96QR1	Secretoglobin family 3A member 1	5.70666e+08	5.40472e+08	3.10314e+08	2.97513e+08	3.09177e+07	7.8396e+08	1.03284e+09	1.03697e+09	1.14919e+09	4.73817e+08	3.70797e+08	1.073e+09	0.782574	2.26459	2.89377
Q96PL1	Secretoglobin family 3A member 2	1.11297e+07	3.42581e+06	7.05632e+06	5.29287e+06	4.10542e+06	1.00987e+07	2.11851e+07	3.14e+07	2.73968e+07	7.20394e+06	6.499e+06	2.66606e+07	0.902145	3.70084	4.10226
P02787	Serotransferrin	5.74395e+08	5.79004e+08	5.44281e+08	1.80662e+07	1.88614e+07	1.89367e+07	4.09468e+07	2.94796e+07	3.82461e+07	5.65893e+08	1.86214e+07	3.62241e+07	0.0329063	0.0640123	1.94529
P02768	Serum albumin	4.07e+09	3.77114e+09	4.24809e+09	8.58126e+08	5.75399e+08	2.0279e+09	5.0786e+10	4.84664e+10	4.90272e+10	4.02974e+09	1.15381e+09	4.94265e+10	0.286323	12.2654	42.8378
P0DJI8	Serum amyloid A-1 protein	6.94528e+10	7.1783e+10	6.60297e+10	2.99496e+10	3.04668e+10	2.94417e+10	1.45127e+11	1.48471e+11	1.59838e+11	6.90885e+10	2.99527e+10	1.51145e+11	0.433541	2.18771	5.04614
P0DJI9	Serum amyloid A-2 protein	1.922e+10	1.92702e+10	1.94057e+10	7.45334e+09	7.90949e+09	7.65741e+09	3.72081e+10	3.86651e+10	3.92159e+10	1.92986e+10	7.67341e+09	3.83631e+10	0.397614	1.98786	4.99948
P35542	Serum amyloid A-4 protein	5.07192e+10	5.20782e+10	5.03588e+10	5.46376e+10	5.51483e+10	5.59696e+10	8.30572e+10	8.64817e+10	8.51916e+10	5.10521e+10	5.52518e+10	8.49102e+10	1.08226	1.66321	1.53678
P27169	Serum paraoxonase/arylesterase 1	2.91452e+09	2.66535e+09	3.03964e+09	1.12195e+09	1.12168e+09	3.66742e+09	1.49401e+10	1.37184e+10	1.35007e+10	2.87317e+09	1.97035e+09	1.40531e+10	0.685776	4.89114	7.13228
Q15166	Serum paraoxonase/lactonase 3	1.22033e+08	1.25104e+08	1.20336e+08	8.85614e+07	8.51686e+07	8.10916e+07	5.50078e+08	4.55397e+08	5.57885e+08	1.22491e+08	8.49405e+07	5.2112e+08	0.693444	4.25436	6.13511
Q9UHB9	Signal recognition particle subunit SRP68	2.20904e+10	2.31591e+10	2.47435e+10	1.78483e+10	1.71937e+10	5.40738e+10	3.25159e+10	2.16601e+10	3.5789e+10	2.3331e+10	2.97053e+10	2.99883e+10	1.27321	1.28534	1.00953
Q96JI7	Spatacsin	6.73234e+07	1.47162e+08	3.74405e+07	3.05153e+07	6.62019e+06	9.89036e+07	2.96135e+07	2.94324e+07	3.75408e+07	8.39754e+07	4.53464e+07	3.21956e+07	0.539996	0.383393	0.709992
P02549	Spectrin alpha chain, erythrocytic 1	2.13192e+06	4.41679e+06	3.26663e+06	1.80308e+06	4.14742e+06	1.72998e+06	2.34781e+07	2.35614e+07	1.31947e+07	3.27178e+06	2.56016e+06	2.00781e+07	0.782497	6.13674	7.84251
Q6UWP8	Suprabasin	4.5819e+06	5.04529e+06	5.59356e+06	3.91931e+06	4.39836e+06	1.20454e+07	4.81371e+06	5.06861e+06	5.74184e+06	5.07359e+06	6.78769e+06	5.20805e+06	1.33785	1.0265	0.767279
O15400	Syntaxin-7	683331	900608	851617	335030	453558	1.1005e+06	5.70831e+06	2.76515e+06	1.38342e+06	811852	629695	3.28563e+06	0.775628	4.04708	5.2178
Q9Y490	Talin-1	1.104e+07	1.88131e+07	2.1927e+07	1.14523e+07	1.01898e+07	6.53885e+07	5.77374e+07	6.51757e+07	4.2442e+07	1.726e+07	2.90102e+07	5.51183e+07	1.68077	3.19341	1.89996
P02786	Transferrin receptor protein 1	1.8047e+07	5.52017e+06	2.84446e+07	3.9122e+06	9.67511e+06	1.38149e+07	1.27001e+08	1.26733e+08	1.34178e+08	1.73373e+07	9.13408e+06	1.29304e+08	0.526846	7.45816	14.1562
P02766	Transthyretin	2.40886e+08	2.45316e+08	2.42683e+08	5.05717e+07	2.1249e+07	6.06761e+07	2.28096e+09	2.71823e+09	2.49052e+09	2.42962e+08	4.41656e+07	2.49657e+09	0.18178	10.2756	56.5274
Q8TCD0	Uncharacterized protein	1.18111e+09	1.30424e+09	1.37176e+09	2.28837e+08	3.41867e+08	7.07498e+08	1.76165e+09	2.08497e+09	2.63403e+09	1.28571e+09	4.26067e+08	2.16022e+09	0.331388	1.68018	5.07014
A0A5E4	Uncharacterized protein	6.18941e+08	4.03414e+08	7.06723e+08	1.16604e+08	8.57024e+07	3.30217e+08	1.0869e+09	1.11021e+09	1.13488e+09	5.76359e+08	1.77508e+08	1.11066e+09	0.307981	1.92704	6.25699
P02774	Vitamin D-binding protein	7.17921e+07	7.50443e+07	6.07723e+07	5.22529e+07	4.55885e+07	4.36442e+07	6.08169e+07	7.89514e+07	8.01774e+07	6.92029e+07	4.71619e+07	7.33152e+07	0.681501	1.05942	1.55454
P04004	Vitronectin	1.64191e+08	1.39965e+08	1.15012e+08	1.01902e+07	2.59687e+07	1.6495e+08	6.53834e+08	3.7295e+08	4.34186e+08	1.39723e+08	6.70364e+07	4.8699e+08	0.479782	3.4854	7.26456
P25311	Zinc-alpha-2-glycoprotein	2.81956e+06	3.08711e+06	4.35434e+06	6.36011e+06	2.92192e+06	2.05864e+07	1.24854e+07	1.02053e+07	1.50089e+07	3.42034e+06	9.95615e+06	1.25665e+07	2.91087	3.67406	1.26219

## Sheet: LDL
		Technical replicates									Mean values			Fold Changes
Protein Accession	Name	CNTR1	CNTR2	CNTR3	HARD1	HARD2	HARD3	SOFT1	SOFT2	SOFT3	CNTR	HARD	SOFT	HARD/CNTR	SOFT/CNTR	SOFT/HARD
Q5FWF1	ADAMTS8 protein (Fragment)	1.38701e+08	1.21298e+08	1.16492e+08	1.09469e+08	1.1122e+08	1.10139e+08	1.27305e+08	7.82607e+07	1.20884e+08	1.25497e+08	1.10276e+08	1.08816e+08	0.878714	0.867082	0.986762		FC>3
P02763	Alpha-1-acid glycoprotein 1	4.20553e+08	4.01091e+08	3.93545e+08	3.55837e+08	3.83481e+08	3.80019e+08	3.37757e+08	3.25543e+08	4.18874e+08	4.05063e+08	3.73112e+08	3.60725e+08	0.921122	0.89054	0.966799		FC<0,33
P19652	Alpha-1-acid glycoprotein 2	9.02237e+07	9.12201e+07	1.00639e+08	1.66245e+07	2.91924e+07	4.51064e+07	4.53228e+07	6.19703e+07	6.05029e+07	9.40275e+07	3.03078e+07	5.5932e+07	0.322329	0.594847	1.84547
P01009	Alpha-1-antitrypsin	1.3218e+10	1.26589e+10	1.21752e+10	4.97603e+09	5.84597e+09	5.97463e+09	7.69906e+09	6.99675e+09	7.6468e+09	1.2684e+10	5.59887e+09	7.44754e+09	0.441411	0.587158	1.33018
P04217	Alpha-1B-glycoprotein	5.12937e+10	5.36275e+10	5.32257e+10	3.91787e+10	3.85983e+10	3.78721e+10	3.37416e+10	3.34988e+10	3.3835e+10	5.27156e+10	3.85497e+10	3.36918e+10	0.731276	0.639124	0.873984
P02765	Alpha-2-HS-glycoprotein	6.76813e+09	7.30798e+09	6.69887e+09	4.93686e+09	4.93744e+09	3.20329e+09	2.85336e+09	3.05309e+09	3.36145e+09	6.925e+09	4.35919e+09	3.0893e+09	0.629487	0.446109	0.708686
P01023	Alpha-2-macroglobulin	5.48095e+08	4.96181e+08	6.1538e+08	6.4161e+07	1.24886e+08	1.32198e+08	3.25495e+08	3.89999e+08	3.91883e+08	5.53219e+08	1.07081e+08	3.69126e+08	0.193561	0.667233	3.44715
P01019	Angiotensinogen	2.92551e+09	3.08633e+09	3.02145e+09	2.46064e+09	2.70643e+09	2.65649e+09	2.61616e+09	2.78646e+09	2.77415e+09	3.0111e+09	2.60786e+09	2.72559e+09	0.866081	0.90518	1.04515
P02647	Apolipoprotein A-I	2.48125e+11	2.53543e+11	2.39962e+11	1.10485e+11	1.19129e+11	1.10766e+11	3.54974e+11	3.44283e+11	3.327e+11	2.4721e+11	1.1346e+11	3.43986e+11	0.458962	1.39147	3.03178
P02652	Apolipoprotein A-II	6.11551e+10	6.11045e+10	6.15562e+10	4.23513e+10	4.19573e+10	4.12495e+10	6.54204e+10	6.6904e+10	6.68275e+10	6.12719e+10	4.18527e+10	6.6384e+10	0.683065	1.08343	1.58613
P06727	Apolipoprotein A-IV	1.41964e+09	1.39156e+09	1.37485e+09	1.17741e+09	1.31481e+09	1.29012e+09	1.1119e+09	1.19903e+09	1.21588e+09	1.39535e+09	1.26078e+09	1.1756e+09	0.903556	0.842515	0.932444
Q6Q788	Apolipoprotein A-V	2.23832e+08	1.30568e+08	1.14745e+08	5.84742e+07	5.75063e+07	5.44064e+07	3.24492e+08	3.28117e+08	2.67615e+08	1.56382e+08	5.67956e+07	3.06741e+08	0.363186	1.96149	5.40079
P04114	Apolipoprotein B-100	1.199e+13	1.19786e+13	1.20049e+13	8.38838e+12	8.37616e+12	8.39109e+12	7.49066e+12	7.49809e+12	7.51108e+12	1.19912e+13	8.38521e+12	7.49994e+12	0.699282	0.625455	0.894425
P02654	Apolipoprotein C-I	2.93554e+10	3.11752e+10	3.18315e+10	2.56596e+10	2.57871e+10	2.59087e+10	5.75417e+10	5.57109e+10	5.54057e+10	3.07874e+10	2.57851e+10	5.62194e+10	0.837523	1.82606	2.18031
P02655	Apolipoprotein C-II	9.78947e+09	9.61198e+09	9.4171e+09	1.25918e+10	1.25151e+10	1.22509e+10	4.58968e+10	4.6131e+10	4.57784e+10	9.60618e+09	1.24526e+10	4.59354e+10	1.29631	4.78186	3.68881
P02656	Apolipoprotein C-III	3.81708e+10	3.93584e+10	3.37769e+10	4.1204e+10	4.17559e+10	4.0351e+10	7.81296e+10	7.88833e+10	7.84185e+10	3.7102e+10	4.11037e+10	7.84772e+10	1.10785	2.11517	1.90925
P55056	Apolipoprotein C-IV	2.15517e+08	2.0339e+08	2.13399e+08	2.34029e+08	2.38539e+08	2.20616e+08	6.90084e+08	7.08142e+08	6.95014e+08	2.10769e+08	2.31061e+08	6.97747e+08	1.09628	3.31048	3.01975
P05090	Apolipoprotein D	2.32697e+10	2.38809e+10	2.34772e+10	1.87267e+10	1.85208e+10	1.79418e+10	2.58531e+10	2.60339e+10	2.51422e+10	2.35426e+10	1.83964e+10	2.56764e+10	0.781411	1.09064	1.39573
P02649	Apolipoprotein E	4.15216e+10	4.16969e+10	4.24596e+10	2.50694e+10	2.47606e+10	2.45829e+10	4.32886e+10	4.38644e+10	4.36465e+10	4.18927e+10	2.48043e+10	4.35998e+10	0.592091	1.04075	1.75775
Q13790	Apolipoprotein F	5.41021e+09	5.49891e+09	3.37566e+09	2.24414e+09	2.34472e+09	2.46504e+09	6.54857e+07	1.90496e+08	2.91475e+08	4.7616e+09	2.3513e+09	1.82486e+08	0.493805	0.0383244	0.0776105
O14791	Apolipoprotein L1	5.49346e+09	5.33705e+09	5.64956e+09	4.38752e+09	4.23036e+09	3.86723e+09	5.03729e+09	5.30694e+09	5.48083e+09	5.49336e+09	4.1617e+09	5.27502e+09	0.757589	0.960255	1.26751
O95445	Apolipoprotein M	1.61835e+10	1.67643e+10	1.69674e+10	1.62635e+10	1.67508e+10	1.67713e+10	1.89465e+10	1.97789e+10	2.03854e+10	1.66384e+10	1.65952e+10	1.97036e+10	0.997402	1.18422	1.18731
P08519	Apolipoprotein(a)	3.55873e+10	3.48708e+10	3.38973e+10	3.61896e+10	3.59359e+10	3.53844e+10	6.47914e+10	6.5721e+10	6.41054e+10	3.47851e+10	3.58366e+10	6.48726e+10	1.03023	1.86495	1.81023
P02749	Beta-2-glycoprotein 1	2.84908e+07	3.15134e+07	2.64459e+07	4.89121e+07	2.48335e+07	3.31439e+07	9.8655e+07	1.29822e+08	1.35237e+08	2.88167e+07	3.56298e+07	1.21238e+08	1.23643	4.20721	3.40271
Q8TDL5	BPI fold-containing family B member 1	2.28456e+10	2.19319e+10	2.3153e+10	1.39236e+10	1.54876e+10	1.6069e+10	1.2381e+10	1.2638e+10	1.12105e+10	2.26435e+10	1.51601e+10	1.20765e+10	0.669511	0.533333	0.7966
P13987	CD59 glycoprotein	2.0471e+07	2.5801e+07	1.30317e+07	2.99281e+06	2.60937e+06	3.26968e+06	4.14822e+06	3.64848e+06	3.68472e+06	1.97679e+07	2.95729e+06	3.82714e+06	0.1496	0.193604	1.29414
P21926	CD9 antigen	4.58403e+08	5.14149e+08	4.84876e+08	5.88107e+08	7.19508e+08	7.96784e+08	1.17631e+09	1.09437e+09	1.30239e+09	4.85809e+08	7.01466e+08	1.19102e+09	1.44391	2.45163	1.69791
P00450	Ceruloplasmin	1.46806e+08	1.20015e+08	8.36706e+07	1.47976e+07	5.15465e+07	4.15605e+07	9.13147e+07	1.70388e+08	1.22064e+08	1.1683e+08	3.59682e+07	1.27922e+08	0.307867	1.09494	3.55654
P10909	Clusterin	1.69345e+09	1.73271e+09	1.68325e+09	1.59599e+09	1.63416e+09	1.73654e+09	2.53252e+09	2.63314e+09	2.24621e+09	1.70314e+09	1.65556e+09	2.47062e+09	0.972066	1.45063	1.49232
P01024	Complement C3	1.32798e+10	1.14458e+10	1.11246e+10	5.90368e+09	6.05626e+09	6.76243e+09	7.98984e+09	8.16731e+09	1.9018e+08	1.19501e+10	6.24079e+09	5.44911e+09	0.522238	0.455989	0.873144
P0C0L4	Complement C4-A	1.05163e+10	1.02664e+10	9.58689e+09	5.94071e+09	6.50199e+09	6.12985e+09	7.30483e+09	7.39431e+09	7.69059e+09	1.01232e+10	6.19085e+09	7.46324e+09	0.611552	0.737242	1.20553
P0C0L5	Complement C4-B	5.87146e+09	5.69108e+09	6.05548e+09	2.86737e+09	2.84802e+09	3.02517e+09	2.71537e+09	2.5975e+09	2.69318e+09	5.87267e+09	2.91352e+09	2.66869e+09	0.496115	0.454425	0.915966
P02748	Complement component C9	4.53256e+09	4.7147e+09	5.78535e+09	4.35361e+09	3.74412e+09	3.73242e+09	2.91351e+09	2.82781e+09	2.50734e+09	5.01087e+09	3.94338e+09	2.74956e+09	0.786966	0.548718	0.697259
P81605	Dermcidin	3.50642e+08	3.03582e+08	3.01697e+08	7.10002e+07	9.6908e+07	8.92864e+07	4.04019e+08	2.32862e+08	3.96894e+08	3.1864e+08	8.57315e+07	3.44592e+08	0.269054	1.08144	4.01943
P15924	Desmoplakin	2.14738e+08	3.50447e+08	2.12765e+08	1.68519e+08	1.7486e+08	2.31191e+08	2.68839e+08	2.57269e+08	2.47272e+08	2.59317e+08	1.91523e+08	2.57794e+08	0.738568	0.994126	1.34602
P02671	Fibrinogen alpha chain	2.09786e+07	1.80172e+07	1.80736e+07	4.51936e+07	5.05128e+07	4.89816e+07	5.32127e+07	5.39836e+07	5.62493e+07	1.90231e+07	4.82293e+07	5.44819e+07	2.5353	2.86398	1.12964
P02675	Fibrinogen beta chain	4.01043e+08	6.04343e+08	4.06997e+08	5.81592e+08	5.7909e+08	6.39359e+08	8.67586e+08	8.84597e+08	8.71934e+08	4.70794e+08	6.00014e+08	8.74706e+08	1.27447	1.85794	1.45781
P02679	Fibrinogen gamma chain	1.54387e+08	1.34393e+08	1.16797e+08	2.56131e+08	5.06775e+08	3.3184e+08	2.82244e+08	3.33769e+08	2.36108e+08	1.35193e+08	3.64916e+08	2.8404e+08	2.69923	2.101	0.778373
Q5D862	Filaggrin-2 OS=Homo sapiens	4.44059e+07	4.72317e+07	4.89346e+07	2.25582e+07	2.6418e+07	2.34148e+07	2.71461e+07	2.80058e+07	2.75076e+07	4.68574e+07	2.41304e+07	2.75532e+07	0.514974	0.588021	1.14185
P21333	Filamin-A	7.17091e+09	6.9463e+09	7.02319e+09	4.45578e+09	4.86152e+09	4.93738e+09	3.78365e+09	4.18485e+09	3.45065e+09	7.0468e+09	4.75156e+09	3.80638e+09	0.674286	0.540157	0.801081
P06396	Gelsolin	1.55652e+09	1.57285e+09	1.52474e+09	1.60912e+09	1.72562e+09	1.55979e+09	1.2507e+09	1.09994e+09	1.33836e+09	1.55137e+09	1.63151e+09	1.22967e+09	1.05166	0.792636	0.753701
P00738	Haptoglobin	1.27554e+08	1.23138e+08	1.28406e+08	7.25412e+07	7.88951e+07	7.75551e+07	1.00641e+08	9.59719e+07	9.74762e+07	1.26366e+08	7.63305e+07	9.80297e+07	0.604042	0.77576	1.28428
P00739	Haptoglobin-related protein	1.67783e+08	1.26189e+08	1.51267e+08	5.74776e+07	4.80265e+07	6.54876e+07	5.41024e+07	4.89524e+07	6.15493e+07	1.48413e+08	5.69972e+07	5.48681e+07	0.384044	0.369698	0.962645
P01876	Immunoglobulin heavy constant alpha 1	2.90773e+09	3.64618e+09	3.15445e+09	1.30046e+09	1.61804e+09	1.30631e+09	4.16499e+09	5.12703e+09	4.4208e+09	3.23612e+09	1.40827e+09	4.57094e+09	0.435172	1.41248	3.24579
P01877	Immunoglobulin heavy constant alpha 2	1.04123e+10	1.09702e+10	1.16568e+10	6.69911e+09	6.89012e+09	6.66449e+09	8.5443e+09	8.13418e+09	9.22003e+09	1.10131e+10	6.75124e+09	8.63284e+09	0.613018	0.783869	1.2787
P01857	Immunoglobulin heavy constant gamma 1	1.10837e+09	1.09844e+09	1.1005e+09	5.01672e+08	4.33013e+08	3.86019e+08	1.22938e+09	7.6157e+08	1.05652e+09	1.10243e+09	4.40235e+08	1.01583e+09	0.39933	0.92144	2.30746
P01860	Immunoglobulin heavy constant gamma 3	1.12544e+07	1.09191e+07	1.10849e+07	6.20374e+06	6.76501e+06	7.33499e+06	1.49483e+07	1.41353e+07	1.53636e+07	1.10861e+07	6.76791e+06	1.48157e+07	0.610484	1.33642	2.18911
P01834	Immunoglobulin kappa constant	8.32486e+08	1.24381e+09	1.05195e+09	1.91616e+08	2.36505e+08	1.97872e+08	2.18558e+09	1.66974e+09	1.94305e+09	1.04275e+09	2.08664e+08	1.93279e+09	0.200109	1.85355	9.26268
P0DOY2	Immunoglobulin lambda constant 2	8.19468e+08	7.6672e+08	7.70489e+08	4.10584e+08	4.38935e+08	4.46442e+08	1.12865e+09	1.10619e+09	1.08308e+09	7.85559e+08	4.31987e+08	1.10597e+09	0.549911	1.40788	2.5602
P0DOX6	Immunoglobulin mu heavy chain	1.73861e+10	1.77362e+10	1.79956e+10	1.85286e+10	2.10934e+10	2.06265e+10	3.57971e+10	3.58683e+10	3.69143e+10	1.7706e+10	2.00828e+10	3.61933e+10	1.13424	2.04413	1.8022
P23229	Integrin alpha-6 OS=Homo sapiens	1.27306e+08	1.35217e+08	1.40514e+08	4.8632e+07	4.90617e+07	4.99316e+07	1.11063e+08	1.07525e+08	1.10905e+08	1.34346e+08	4.92084e+07	1.09831e+08	0.366281	0.817525	2.23196
S5FLF7	Lipoprotein B (Fragment)	3.54901e+09	3.30909e+09	3.00676e+09	1.32793e+09	7.41499e+08	1.43385e+09	1.23611e+09	1.25342e+09	1.75336e+09	3.28829e+09	1.16776e+09	1.4143e+09	0.355127	0.430102	1.21112
Q1HP67	Lipoprotein, Lp(A)	4.36987e+10	4.34878e+10	4.18125e+10	4.51624e+10	4.17861e+10	4.22034e+10	7.49032e+10	7.51213e+10	7.66576e+10	4.29997e+10	4.30507e+10	7.55607e+10	1.00119	1.75724	1.75516
P98164	Low-density lipoprotein receptor-related protein 2	8.92109e+08	8.69116e+08	8.94576e+08	4.94584e+08	4.79248e+08	4.72672e+08	1.58671e+08	1.66514e+08	1.70414e+08	8.85267e+08	4.82168e+08	1.652e+08	0.544658	0.18661	0.342619
P14151	L-selectin	6.15887e+09	1.11181e+10	8.17068e+09	4.70899e+09	4.96895e+09	4.3436e+09	3.78792e+09	4.08582e+09	4.1685e+09	8.48256e+09	4.67384e+09	4.01408e+09	0.550994	0.473216	0.85884
Q8WXG6	MAP kinase-activating death domain protein	1.43845e+08	1.01338e+08	7.07185e+07	4.20168e+07	3.99512e+07	4.04669e+07	1.9227e+08	1.96918e+08	2.10922e+08	1.053e+08	4.08116e+07	2.00037e+08	0.387574	1.89968	4.90146
Q9NU22	Midasin	7.11774e+08	7.68742e+08	6.37696e+08	5.89084e+08	5.31571e+08	5.7403e+08	4.98145e+08	5.29703e+08	4.63277e+08	7.06071e+08	5.64895e+08	4.97042e+08	0.800054	0.703954	0.879883
J3KRZ3	Multidrug and toxin extrusion protein 1 (Fragment)	3.05728e+08	3.2042e+08	2.96673e+08	1.77002e+08	1.83034e+08	1.76376e+08	1.58231e+08	1.68378e+08	1.71455e+08	3.07607e+08	1.78804e+08	1.66022e+08	0.581273	0.539719	0.928512
A2RRP1	Neuroblastoma-amplified sequence	2.16866e+08	2.14568e+08	2.14058e+08	1.96441e+08	2.14756e+08	2.15776e+08	1.76115e+08	1.8374e+08	1.93296e+08	2.15164e+08	2.08991e+08	1.84384e+08	0.97131	0.856946	0.882258
P59666	Neutrophil defensin 3	2.1182e+08	3.02359e+08	2.43115e+08	1.67699e+08	1.82619e+08	1.77572e+08	6.56068e+08	6.65425e+08	7.07101e+08	2.52431e+08	1.75963e+08	6.76198e+08	0.697074	2.67874	3.84283
P55058	Phospholipid transfer protein	1.53885e+08	1.3613e+08	1.66758e+08	7.32938e+07	7.54822e+07	7.70999e+07	8.17693e+07	6.00797e+07	7.97e+07	1.52258e+08	7.52919e+07	7.38496e+07	0.494504	0.485031	0.980844
Q96PX9	Pleckstrin homology domain-containing family G member 4B	4.51601e+09	4.41034e+09	4.39287e+09	2.11513e+09	2.19599e+09	2.24656e+09	6.91976e+09	6.68294e+09	7.69681e+09	4.43974e+09	2.18589e+09	7.09984e+09	0.492347	1.59916	3.24802
Q9UHG3	Prenylcysteine oxidase 1	1.39e+08	1.18254e+08	1.32001e+08	8.35398e+07	8.82865e+07	9.46402e+07	1.25067e+08	1.04156e+08	1.53872e+08	1.29752e+08	8.88221e+07	1.27698e+08	0.684556	0.984175	1.43768
P12273	Prolactin-inducible protein	1.39279e+08	1.50248e+08	1.53768e+08	1.02923e+08	1.43742e+08	1.53255e+08	1.37133e+08	1.40822e+08	1.61504e+08	1.47765e+08	1.33307e+08	1.46486e+08	0.902155	0.991348	1.09887
Q9BUN1	Protein MENT	1.48827e+09	1.39814e+09	1.23099e+09	7.45475e+08	6.94653e+08	6.33476e+08	8.8504e+08	8.20901e+08	9.15797e+08	1.37247e+09	6.91201e+08	8.73913e+08	0.50362	0.636746	1.26434
P06702	Protein S100-A9	2.32794e+07	2.5638e+07	2.37662e+07	1.38429e+07	1.19054e+07	1.07035e+07	1.81658e+07	1.99668e+07	1.88753e+07	2.42279e+07	1.21506e+07	1.90026e+07	0.501513	0.784329	1.56392
Q8TF72	Protein Shroom3	2.44506e+08	2.19417e+08	2.30856e+08	2.2346e+08	2.2951e+08	2.06027e+08	2.9228e+08	2.93502e+08	2.1955e+08	2.31593e+08	2.19666e+08	2.68444e+08	0.9485	1.15912	1.22206
Q59EK9	RUN domain-containing protein 3A	6.92593e+08	7.07764e+08	6.74811e+08	7.26882e+08	5.11813e+08	5.35435e+08	2.47286e+09	2.38384e+09	2.35691e+09	6.91722e+08	5.91377e+08	2.40454e+09	0.854934	3.47616	4.066
P02787	Serotransferrin	6.94965e+08	6.41424e+08	6.38451e+08	1.20368e+09	1.17606e+09	1.14639e+09	5.08967e+08	3.88718e+08	5.24041e+08	6.5828e+08	1.17538e+09	4.73909e+08	1.78553	0.719919	0.403197
P02768	Serum albumin	2.0627e+10	1.88082e+10	1.87921e+10	1.00425e+10	1.08296e+10	1.00405e+10	2.08866e+10	2.08319e+10	2.4742e+10	1.94091e+10	1.03042e+10	2.21535e+10	0.530894	1.1414	2.14995
P0DJI8	Serum amyloid A-1 protein	2.99683e+09	3.05875e+09	2.93163e+09	5.06432e+08	5.77344e+08	5.75829e+08	9.71939e+08	1.01437e+09	1.06562e+09	2.99573e+09	5.53202e+08	1.01731e+09	0.184663	0.339585	1.83895
P0DJI9	Serum amyloid A-2 protein	1.38006e+09	1.30539e+09	1.1269e+09	8.26549e+08	4.08741e+08	4.74278e+08	2.99105e+08	3.66273e+08	1.89247e+08	1.27078e+09	5.69856e+08	2.84875e+08	0.448429	0.224173	0.499907
P35542	Serum amyloid A-4 protein	1.44058e+09	1.40763e+09	1.32207e+09	9.44647e+08	9.9206e+08	8.37586e+08	2.99435e+09	2.9511e+09	2.91406e+09	1.39009e+09	9.24764e+08	2.95317e+09	0.665255	2.12444	3.19343
P27169	Serum paraoxonase/arylesterase 1	2.78924e+09	2.01458e+09	1.69955e+09	1.48614e+09	1.95558e+09	1.90751e+09	2.8025e+09	2.86991e+09	3.41421e+09	2.16779e+09	1.78308e+09	3.02887e+09	0.822531	1.39722	1.69868
Q9UHB9	Signal recognition particle subunit SRP68	1.17967e+09	1.10031e+09	1.11678e+09	1.20811e+09	1.22182e+09	1.23642e+09	5.7161e+08	6.5899e+08	5.73047e+08	1.13225e+09	1.22212e+09	6.01216e+08	1.07937	0.530991	0.491947
P02549	Spectrin alpha chain, erythrocytic 1	1.79606e+07	1.51273e+07	4.8079e+07	1.21767e+07	3.62642e+07	2.6175e+07	2.03026e+07	1.42154e+07	3.77818e+06	2.70556e+07	2.48719e+07	1.27654e+07	0.919289	0.471821	0.513245
P11277	Spectrin beta chain, erythrocytic	3.78289e+08	4.68419e+08	4.96164e+08	1.64286e+08	1.98181e+08	2.04611e+08	4.57091e+08	4.1764e+08	5.24091e+08	4.47624e+08	1.89026e+08	4.66274e+08	0.422288	1.04166	2.46672
Q6UWP8	Suprabasin	4.53059e+06	5.40617e+06	6.41925e+06	3.13508e+06	2.57967e+06	2.72957e+06	4.82286e+06	4.66595e+06	4.87218e+06	5.452e+06	2.81477e+06	4.787e+06	0.516282	0.878025	1.70067
Q9Y490	Talin-1	3.37881e+08	2.80701e+08	3.88351e+08	4.10412e+08	3.31129e+08	3.42063e+08	3.78622e+08	4.28591e+08	4.53057e+08	3.35644e+08	3.61201e+08	4.2009e+08	1.07614	1.25159	1.16304
P10646	Tissue factor pathway inhibitor	3.59868e+08	3.69396e+08	3.87779e+08	2.49904e+08	2.72989e+08	2.30803e+08	1.83672e+08	1.36982e+08	1.55079e+08	3.72348e+08	2.51232e+08	1.58578e+08	0.674724	0.425886	0.631201
Q00059	Transcription factor A, mitochondrial	1.16017e+09	1.2764e+09	1.32501e+09	1.07922e+09	1.12749e+09	1.21855e+09	8.37283e+08	8.65013e+08	9.51204e+08	1.25386e+09	1.14175e+09	8.845e+08	0.910592	0.705423	0.774686
P07477	Trypsin-1	3.3478e+08	3.46557e+08	3.5479e+08	6.06718e+08	5.73528e+08	6.51943e+08	2.13492e+08	2.15209e+08	2.21293e+08	3.45376e+08	6.1073e+08	2.16665e+08	1.76831	0.62733	0.354763
P68366	Tubulin alpha-4A chain	1.65325e+08	8.57375e+07	5.51063e+07	2.97187e+07	5.86653e+07	3.25671e+07	7.53332e+07	5.88168e+07	1.23633e+06	1.02056e+08	4.0317e+07	4.51288e+07	0.395047	0.442195	1.11935
Q6N093	Uncharacterized protein DKFZp686I04196 (Fragment)	2.27977e+06	8.03608e+06	5.87282e+06	6.74781e+06	3.70174e+06	7.45066e+06	198767	7.51569e+06	2.46817e+06	5.39622e+06	5.96674e+06	3.39421e+06	1.10572	0.628997	0.568856
P08670	Vimentin	8.33968e+07	7.85566e+07	8.32987e+07	3.21847e+08	3.0327e+08	3.49682e+08	2.66191e+08	2.46414e+08	2.4017e+08	8.17507e+07	3.24933e+08	2.50925e+08	3.97468	3.06939	0.772235
P04004	Vitronectin	2.20262e+08	1.72155e+08	1.49144e+08	2.43057e+08	2.76444e+08	2.64462e+08	3.88569e+08	3.7479e+08	3.138e+08	1.8052e+08	2.61321e+08	3.59053e+08	1.4476	1.98899	1.37399
Q9H0M4	Zinc finger CW-type PWWP domain protein 1	5.2854e+09	4.95511e+09	4.88145e+09	2.79626e+09	2.87626e+09	2.75619e+09	3.05216e+09	2.85077e+09	3.4756e+09	5.04065e+09	2.80957e+09	3.12618e+09	0.557382	0.620193	1.11269
